# Supplementary material for: In vitro antimicrobial activity and resistance mechanisms of cefiderocol against clinical carbapenem-resistant gram-negative bacteria
Source: Front Microbiol. 2025 Oct 3;16:1670179. doi: 10.3389/fmicb.2025.1670179 (PMC12532133; doi:10.3389/fmicb.2025.1670179)
Supplement: Supplementary file 4 [file Data_Sheet_1.zip]

Archive with 57 entries (44 files):
- Original qPCR data/
- Original qPCR data/A. bumannii/
- Original qPCR data/A. bumannii/2024.12.20/
- Original qPCR data/A. bumannii/2024.12.20/Rep1-1.pcrd
- Original qPCR data/A. bumannii/2024.12.20/Rep1-1.xlsx
- Original qPCR data/A. bumannii/2024.12.20/Rep1-2.pcrd
- Original qPCR data/A. bumannii/2024.12.20/Rep1-2.xlsx
- Original qPCR data/A. bumannii/2024.12.20/Rep1-3.pcrd
- Original qPCR data/A. bumannii/2024.12.20/Rep1-3.xlsx
- Original qPCR data/A. bumannii/2024.12.25/
- Original qPCR data/A. bumannii/2024.12.25/Rep2-1.pcrd
- Original qPCR data/A. bumannii/2024.12.25/Rep2-1.xlsx
- Original qPCR data/A. bumannii/2024.12.25/Rep2-2.pcrd
- Original qPCR data/A. bumannii/2024.12.25/Rep2-2.xlsx
- Original qPCR data/A. bumannii/2024.12.25/Rep2-3.pcrd
- Original qPCR data/A. bumannii/2024.12.25/Rep2-3.xlsx
- Original qPCR data/A. bumannii/2024.12.27/
- Original qPCR data/A. bumannii/2024.12.27/Rep3-1.pcrd
- Original qPCR data/A. bumannii/2024.12.27/Rep3-1.xlsx
- Original qPCR data/A. bumannii/2024.12.27/Rep3-2.pcrd
- Original qPCR data/A. bumannii/2024.12.27/Rep3-2.xlsx
- Original qPCR data/A. bumannii/2024.12.27/Rep3-3.pcrd
- Original qPCR data/A. bumannii/2024.12.27/Rep3-3.xlsx
- Original qPCR data/K. pneumoniae/
- Original qPCR data/K. pneumoniae/2025.01.16/
- Original qPCR data/K. pneumoniae/2025.01.16/Rep1-1.pcrd
- Original qPCR data/K. pneumoniae/2025.01.16/Rep1-1.xlsx
- Original qPCR data/K. pneumoniae/2025.01.16/Rep1-2.pcrd
- Original qPCR data/K. pneumoniae/2025.01.16/Rep1-2.xlsx
- Original qPCR data/K. pneumoniae/2025.01.17/
- Original qPCR data/K. pneumoniae/2025.01.17/Rep2-1.pcrd
- Original qPCR data/K. pneumoniae/2025.01.17/Rep2-1.xlsx
- Original qPCR data/K. pneumoniae/2025.01.17/Rep2-2.pcrd
- Original qPCR data/K. pneumoniae/2025.01.17/Rep2-2.xlsx
- Original qPCR data/K. pneumoniae/2025.01.20/
- Original qPCR data/K. pneumoniae/2025.01.20/Rep3-1.pcrd
- Original qPCR data/K. pneumoniae/2025.01.20/Rep3-1.xlsx
- Original qPCR data/K. pneumoniae/2025.01.20/Rep3-2.pcrd
- Original qPCR data/K. pneumoniae/2025.01.20/Rep3-2.xlsx
- Original qPCR data/P. aeruginosa/
- Original qPCR data/P. aeruginosa/2024.12.10/
- Original qPCR data/P. aeruginosa/2024.12.10/Rep2-1.pcrd
- Original qPCR data/P. aeruginosa/2024.12.10/Rep2-1.xlsx
- Original qPCR data/P. aeruginosa/2024.12.10/Rep2-2.pcrd
- Original qPCR data/P. aeruginosa/2024.12.10/Rep2-2.xlsx
- Original qPCR data/P. aeruginosa/2024.12.10/~$1板 KZCX -  定量 Cq 结果.xlsx
- Original qPCR data/P. aeruginosa/2024.12.10/~$2板 -  定量 Cq 结果.xlsx
- Original qPCR data/P. aeruginosa/2024.12.13/
- Original qPCR data/P. aeruginosa/2024.12.13/Rep3-1.pcrd
- Original qPCR data/P. aeruginosa/2024.12.13/Rep3-1.xlsx
- Original qPCR data/P. aeruginosa/2024.12.13/Rep3-2.pcrd
- Original qPCR data/P. aeruginosa/2024.12.13/Rep3-2.xlsx
- Original qPCR data/P. aeruginosa/2024.12.3/
- Original qPCR data/P. aeruginosa/2024.12.3/Rep1-1.pcrd
- Original qPCR data/P. aeruginosa/2024.12.3/Rep1-1.xlsx
- Original qPCR data/P. aeruginosa/2024.12.3/Rep1-2.pcrd
- Original qPCR data/P. aeruginosa/2024.12.3/Rep1-2.xlsx
