# Supplementary material for: In vitro antimicrobial activity and resistance mechanisms of cefiderocol against clinical carbapenem-resistant gram-negative bacteria
Source: Front Microbiol. 2025 Oct 3;16:1670179. doi: 10.3389/fmicb.2025.1670179 (PMC12532133; doi:10.3389/fmicb.2025.1670179)
Supplement: Supplementary file 5 [file Data_Sheet_2.xlsx]

## Sheet: Summary of SNP Results
Mutations and Annotations of Carbapenem-Resistant Gram-Negative Clinical Isolates
Species	Query Sequence or Sample ID	Chromosome	Position	Variant Type	Reference Allele	Alternate Allele	Evidence or Support for Variant	Feature Type	Strand	Nucleotide Position in Gene or Feature	Amino Acid Position	Effect of Variant	Locus Tag or Gene Identifier	Gene Name	Gene Product or Protein Name
Acinetobacter baumannii	16063	CP058289	47564	snp	C	T	T:20 C:0	CDS	-	1410/1458	470/485	synonymous_variant c.1410G>A p.Thr470Thr	HTZ92_0053	Acinetobacter baumannii_envZ	two-component system sensor histidine kinase
Acinetobacter baumannii	16063	CP058289	47582	snp	A	G	G:20 A:0	CDS	-	1392/1458	464/485	synonymous_variant c.1392T>C p.Ala464Ala	HTZ92_0053	Acinetobacter baumannii_envZ	two-component system sensor histidine kinase
Acinetobacter baumannii	16063	CP058289	47612	snp	T	A	A:20 T:0	CDS	-	1362/1458	454/485	synonymous_variant c.1362A>T p.Val454Val	HTZ92_0053	Acinetobacter baumannii_envZ	two-component system sensor histidine kinase
Acinetobacter baumannii	16063	CP058289	47759	snp	T	A	A:20 T:0	CDS	-	1215/1458	405/485	synonymous_variant c.1215A>T p.Ile405Ile	HTZ92_0053	Acinetobacter baumannii_envZ	two-component system sensor histidine kinase
Acinetobacter baumannii	16063	CP058289	47771	snp	A	T	T:20 A:0	CDS	-	1203/1458	401/485	synonymous_variant c.1203T>A p.Pro401Pro	HTZ92_0053	Acinetobacter baumannii_envZ	two-component system sensor histidine kinase
Acinetobacter baumannii	16063	CP058289	47972	snp	C	G	G:20 C:0	CDS	-	1002/1458	334/485	synonymous_variant c.1002G>C p.Val334Val	HTZ92_0053	Acinetobacter baumannii_envZ	two-component system sensor histidine kinase
Acinetobacter baumannii	16063	CP058289	47984	snp	C	T	T:20 C:0	CDS	-	990/1458	330/485	synonymous_variant c.990G>A p.Leu330Leu	HTZ92_0053	Acinetobacter baumannii_envZ	two-component system sensor histidine kinase
Acinetobacter baumannii	16063	CP058289	47996	snp	G	A	A:20 G:0	CDS	-	978/1458	326/485	synonymous_variant c.978C>T p.Ile326Ile	HTZ92_0053	Acinetobacter baumannii_envZ	two-component system sensor histidine kinase
Acinetobacter baumannii	16063	CP058289	48002	snp	G	A	A:20 G:0	CDS	-	972/1458	324/485	synonymous_variant c.972C>T p.Thr324Thr	HTZ92_0053	Acinetobacter baumannii_envZ	two-component system sensor histidine kinase
Acinetobacter baumannii	16063	CP058289	48032	snp	A	G	G:20 A:0	CDS	-	942/1458	314/485	synonymous_variant c.942T>C p.Arg314Arg	HTZ92_0053	Acinetobacter baumannii_envZ	two-component system sensor histidine kinase
Acinetobacter baumannii	16063	CP058289	48050	snp	T	C	C:20 T:0	CDS	-	924/1458	308/485	synonymous_variant c.924A>G p.Gln308Gln	HTZ92_0053	Acinetobacter baumannii_envZ	two-component system sensor histidine kinase
Acinetobacter baumannii	16063	CP058289	48089	snp	C	T	T:20 C:0	CDS	-	885/1458	295/485	synonymous_variant c.885G>A p.Leu295Leu	HTZ92_0053	Acinetobacter baumannii_envZ	two-component system sensor histidine kinase
Acinetobacter baumannii	16063	CP058289	48107	snp	C	T	T:20 C:0	CDS	-	867/1458	289/485	synonymous_variant c.867G>A p.Glu289Glu	HTZ92_0053	Acinetobacter baumannii_envZ	two-component system sensor histidine kinase
Acinetobacter baumannii	16063	CP058289	48146	snp	A	G	G:20 A:0	CDS	-	828/1458	276/485	synonymous_variant c.828T>C p.Leu276Leu	HTZ92_0053	Acinetobacter baumannii_envZ	two-component system sensor histidine kinase
Acinetobacter baumannii	16063	CP058289	48203	snp	C	A	A:20 C:0	CDS	-	771/1458	257/485	synonymous_variant c.771G>T p.Thr257Thr	HTZ92_0053	Acinetobacter baumannii_envZ	two-component system sensor histidine kinase
Acinetobacter baumannii	16063	CP058289	48611	snp	A	G	G:20 A:0	CDS	-	363/1458	121/485	synonymous_variant c.363T>C p.Val121Val	HTZ92_0053	Acinetobacter baumannii_envZ	two-component system sensor histidine kinase
Acinetobacter baumannii	16063	CP058289	48662	snp	A	G	G:20 A:0	CDS	-	312/1458	104/485	synonymous_variant c.312T>C p.Arg104Arg	HTZ92_0053	Acinetobacter baumannii_envZ	two-component system sensor histidine kinase
Acinetobacter baumannii	16063	CP058289	48755	snp	T	C	C:20 T:0	CDS	-	219/1458	73/485	synonymous_variant c.219A>G p.Ala73Ala	HTZ92_0053	Acinetobacter baumannii_envZ	two-component system sensor histidine kinase
Acinetobacter baumannii	16063	CP058289	48884	snp	A	G	G:20 A:0	CDS	-	90/1458	30/485	synonymous_variant c.90T>C p.Asp30Asp	HTZ92_0053	Acinetobacter baumannii_envZ	two-component system sensor histidine kinase
Acinetobacter baumannii	16063	CP058289	79003	snp	T	A	A:20 T:0	CDS	+	768/1833	256/610	synonymous_variant c.768T>A p.Pro256Pro	HTZ92_0076	Acinetobacter baumannii_ftsI#pbp3	peptide ABC transporter permease
Acinetobacter baumannii	16063	CP058289	79102	complex	GGCG	AGCA	AGCA:19 GGCG:0	CDS	+	867/1833	289/610	synonymous_variant c.867_870delGGCGinsAGCA p.291	HTZ92_0076	Acinetobacter baumannii_ftsI#pbp3	peptide ABC transporter permease
Acinetobacter baumannii	16063	CP058289	79126	snp	G	A	A:20 G:0	CDS	+	891/1833	297/610	synonymous_variant c.891G>A p.Thr297Thr	HTZ92_0076	Acinetobacter baumannii_ftsI#pbp3	peptide ABC transporter permease
Acinetobacter baumannii	16063	CP058289	79216	snp	G	T	T:20 G:0	CDS	+	981/1833	327/610	synonymous_variant c.981G>T p.Gly327Gly	HTZ92_0076	Acinetobacter baumannii_ftsI#pbp3	peptide ABC transporter permease
Acinetobacter baumannii	16063	CP058289	79237	snp	A	T	T:20 A:0	CDS	+	1002/1833	334/610	synonymous_variant c.1002A>T p.Pro334Pro	HTZ92_0076	Acinetobacter baumannii_ftsI#pbp3	peptide ABC transporter permease
Acinetobacter baumannii	16063	CP058289	79282	snp	T	G	G:20 T:0	CDS	+	1047/1833	349/610	synonymous_variant c.1047T>G p.Thr349Thr	HTZ92_0076	Acinetobacter baumannii_ftsI#pbp3	peptide ABC transporter permease
Acinetobacter baumannii	16063	CP058289	79291	complex	TACG	CACA	CACA:20 TACG:0	CDS	+	1056/1833	352/610	synonymous_variant c.1056_1059delTACGinsCACA p.354	HTZ92_0076	Acinetobacter baumannii_ftsI#pbp3	peptide ABC transporter permease
Acinetobacter baumannii	16063	CP058289	79318	snp	C	T	T:20 C:0	CDS	+	1083/1833	361/610	synonymous_variant c.1083C>T p.Ser361Ser	HTZ92_0076	Acinetobacter baumannii_ftsI#pbp3	peptide ABC transporter permease
Acinetobacter baumannii	16063	CP058289	79369	snp	T	C	C:20 T:0	CDS	+	1134/1833	378/610	synonymous_variant c.1134T>C p.Tyr378Tyr	HTZ92_0076	Acinetobacter baumannii_ftsI#pbp3	peptide ABC transporter permease
Acinetobacter baumannii	16063	CP058289	79432	snp	G	A	A:20 G:0	CDS	+	1197/1833	399/610	synonymous_variant c.1197G>A p.Ala399Ala	HTZ92_0076	Acinetobacter baumannii_ftsI#pbp3	peptide ABC transporter permease
Acinetobacter baumannii	16063	CP058289	79594	snp	C	T	T:20 C:0	CDS	+	1359/1833	453/610	synonymous_variant c.1359C>T p.Asn453Asn	HTZ92_0076	Acinetobacter baumannii_ftsI#pbp3	peptide ABC transporter permease
Acinetobacter baumannii	16063	CP058289	79792	snp	T	G	G:20 T:0	CDS	+	1557/1833	519/610	synonymous_variant c.1557T>G p.Gly519Gly	HTZ92_0076	Acinetobacter baumannii_ftsI#pbp3	peptide ABC transporter permease
Acinetobacter baumannii	16063	CP058289	79891	snp	A	T	T:20 A:0	CDS	+	1656/1833	552/610	synonymous_variant c.1656A>T p.Ala552Ala	HTZ92_0076	Acinetobacter baumannii_ftsI#pbp3	peptide ABC transporter permease
Acinetobacter baumannii	16063	CP058289	79948	snp	C	T	T:20 C:0	CDS	+	1713/1833	571/610	synonymous_variant c.1713C>T p.Arg571Arg	HTZ92_0076	Acinetobacter baumannii_ftsI#pbp3	peptide ABC transporter permease
Acinetobacter baumannii	16063	CP058289	510774	snp	T	G	G:20 T:0	CDS	-	2772/3177	924/1058	synonymous_variant c.2772A>C p.Gly924Gly	HTZ92_0479	Acinetobacter baumannii_AdeJ	resistance nodulation cell division family member TbtB
Acinetobacter baumannii	16063	CP058289	511041	snp	A	G	G:20 A:0	CDS	-	2505/3177	835/1058	synonymous_variant c.2505T>C p.Gly835Gly	HTZ92_0479	Acinetobacter baumannii_AdeJ	resistance nodulation cell division family member TbtB
Acinetobacter baumannii	16063	CP058289	511398	snp	C	A	A:20 C:0	CDS	-	2148/3177	716/1058	synonymous_variant c.2148G>T p.Gly716Gly	HTZ92_0479	Acinetobacter baumannii_AdeJ	resistance nodulation cell division family member TbtB
Acinetobacter baumannii	16063	CP058289	511425	snp	C	T	T:20 C:0	CDS	-	2121/3177	707/1058	synonymous_variant c.2121G>A p.Leu707Leu	HTZ92_0479	Acinetobacter baumannii_AdeJ	resistance nodulation cell division family member TbtB
Acinetobacter baumannii	16063	CP058289	511440	snp	G	A	A:20 G:0	CDS	-	2106/3177	702/1058	synonymous_variant c.2106C>T p.Asn702Asn	HTZ92_0479	Acinetobacter baumannii_AdeJ	resistance nodulation cell division family member TbtB
Acinetobacter baumannii	16063	CP058289	511554	snp	G	A	A:20 G:0	CDS	-	1992/3177	664/1058	synonymous_variant c.1992C>T p.Tyr664Tyr	HTZ92_0479	Acinetobacter baumannii_AdeJ	resistance nodulation cell division family member TbtB
Acinetobacter baumannii	16063	CP058289	512259	snp	G	C	C:20 G:0	CDS	-	1287/3177	429/1058	synonymous_variant c.1287C>G p.Thr429Thr	HTZ92_0479	Acinetobacter baumannii_AdeJ	resistance nodulation cell division family member TbtB
Acinetobacter baumannii	16063	CP058289	512277	snp	A	G	G:20 A:0	CDS	-	1269/3177	423/1058	synonymous_variant c.1269T>C p.Asp423Asp	HTZ92_0479	Acinetobacter baumannii_AdeJ	resistance nodulation cell division family member TbtB
Acinetobacter baumannii	16063	CP058289	512373	snp	A	G	G:20 A:0	CDS	-	1173/3177	391/1058	synonymous_variant c.1173T>C p.Asn391Asn	HTZ92_0479	Acinetobacter baumannii_AdeJ	resistance nodulation cell division family member TbtB
Acinetobacter baumannii	16063	CP058289	512814	snp	C	T	T:20 C:0	CDS	-	732/3177	244/1058	synonymous_variant c.732G>A p.Glu244Glu	HTZ92_0479	Acinetobacter baumannii_AdeJ	resistance nodulation cell division family member TbtB
Acinetobacter baumannii	16063	CP058289	513006	snp	A	G	G:20 A:0	CDS	-	540/3177	180/1058	synonymous_variant c.540T>C p.Gly180Gly	HTZ92_0479	Acinetobacter baumannii_AdeJ	resistance nodulation cell division family member TbtB
Acinetobacter baumannii	16063	CP058289	513051	snp	C	T	T:20 C:0	CDS	-	495/3177	165/1058	synonymous_variant c.495G>A p.Pro165Pro	HTZ92_0479	Acinetobacter baumannii_AdeJ	resistance nodulation cell division family member TbtB
Acinetobacter baumannii	16063	CP058289	513075	snp	G	A	A:20 G:0	CDS	-	471/3177	157/1058	synonymous_variant c.471C>T p.Tyr157Tyr	HTZ92_0479	Acinetobacter baumannii_AdeJ	resistance nodulation cell division family member TbtB
Acinetobacter baumannii	16063	CP058289	513480	snp	T	C	C:20 T:0	CDS	-	66/3177	22/1058	synonymous_variant c.66A>G p.Ala22Ala	HTZ92_0479	Acinetobacter baumannii_AdeJ	resistance nodulation cell division family member TbtB
Acinetobacter baumannii	16063	CP058289	898923	complex	CAGCACA	TAAAACT	TAAAACT:10 CAGCACA:0	CDS	-	1134/1152	376/383	synonymous_variant c.1128_1134delTGTGCTGinsAGTTTTA p.379	HTZ92_0792	Acinetobacter baumannii_ADC	class C beta-lactamase
Acinetobacter baumannii	16063	CP058289	898935	snp	A	C	C:11 A:0	CDS	-	1122/1152	374/383	synonymous_variant c.1122T>G p.Ala374Ala	HTZ92_0792	Acinetobacter baumannii_ADC	class C beta-lactamase
Acinetobacter baumannii	16063	CP058289	898989	snp	A	G	G:13 A:0	CDS	-	1068/1152	356/383	synonymous_variant c.1068T>C p.Gly356Gly	HTZ92_0792	Acinetobacter baumannii_ADC	class C beta-lactamase
Acinetobacter baumannii	16063	CP058289	899016	snp	T	C	C:13 T:0	CDS	-	1041/1152	347/383	synonymous_variant c.1041A>G p.Val347Val	HTZ92_0792	Acinetobacter baumannii_ADC	class C beta-lactamase
Acinetobacter baumannii	16063	CP058289	899022	snp	T	C	C:13 T:0	CDS	-	1035/1152	345/383	synonymous_variant c.1035A>G p.Thr345Thr	HTZ92_0792	Acinetobacter baumannii_ADC	class C beta-lactamase
Acinetobacter baumannii	16063	CP058289	899037	snp	A	G	G:13 A:0	CDS	-	1020/1152	340/383	synonymous_variant c.1020T>C p.Thr340Thr	HTZ92_0792	Acinetobacter baumannii_ADC	class C beta-lactamase
Acinetobacter baumannii	16063	CP058289	899073	snp	C	T	T:14 C:0	CDS	-	984/1152	328/383	synonymous_variant c.984G>A p.Glu328Glu	HTZ92_0792	Acinetobacter baumannii_ADC	class C beta-lactamase
Acinetobacter baumannii	16063	CP058289	899135	snp	A	G	G:18 A:0	CDS	-	922/1152	308/383	synonymous_variant c.922T>C p.Leu308Leu	HTZ92_0792	Acinetobacter baumannii_ADC	class C beta-lactamase
Acinetobacter baumannii	16063	CP058289	899149	snp	G	A	A:19 G:0	CDS	-	908/1152	303/383	missense_variant c.908C>T p.Thr303Met	HTZ92_0792	Acinetobacter baumannii_ADC	class C beta-lactamase
Acinetobacter baumannii	16063	CP058289	899178	complex	AAGCGCT	GAGTGCC	GAGTGCC:19 AAGCGCT:0	CDS	-	879/1152	291/383	synonymous_variant c.873_879delAGCGCTTinsGGCACTC p.294	HTZ92_0792	Acinetobacter baumannii_ADC	class C beta-lactamase
Acinetobacter baumannii	16063	CP058289	899214	snp	T	C	C:20 T:0	CDS	-	843/1152	281/383	synonymous_variant c.843A>G p.Gln281Gln	HTZ92_0792	Acinetobacter baumannii_ADC	class C beta-lactamase
Acinetobacter baumannii	16063	CP058289	899235	snp	C	A	A:20 C:0	CDS	-	822/1152	274/383	synonymous_variant c.822G>T p.Arg274Arg	HTZ92_0792	Acinetobacter baumannii_ADC	class C beta-lactamase
Acinetobacter baumannii	16063	CP058289	899249	snp	T	C	C:20 T:0	CDS	-	808/1152	270/383	missense_variant c.808A>G p.Thr270Ala	HTZ92_0792	Acinetobacter baumannii_ADC	class C beta-lactamase
Acinetobacter baumannii	16063	CP058289	899259	snp	C	T	T:20 C:0	CDS	-	798/1152	266/383	synonymous_variant c.798G>A p.Gln266Gln	HTZ92_0792	Acinetobacter baumannii_ADC	class C beta-lactamase
Acinetobacter baumannii	16063	CP058289	899265	complex	GTTA	ATTT	ATTT:19 GTTA:0	CDS	-	792/1152	263/383	synonymous_variant c.789_792delTAACinsAAAT p.265	HTZ92_0792	Acinetobacter baumannii_ADC	class C beta-lactamase
Acinetobacter baumannii	16063	CP058289	899295	complex	ATCC	GTCG	GTCG:18 ATCC:0	CDS	-	762/1152	253/383	synonymous_variant c.759_762delGGATinsCGAC p.255	HTZ92_0792	Acinetobacter baumannii_ADC	class C beta-lactamase
Acinetobacter baumannii	16063	CP058289	899303	complex	AGGTG	GTGTT	GTGTT:18 AGGTG:0	CDS	-	754/1152	250/383	synonymous_variant c.750_754delCACCTinsAACAC p.253	HTZ92_0792	Acinetobacter baumannii_ADC	class C beta-lactamase
Acinetobacter baumannii	16063	CP058289	899319	snp	G	A	A:19 G:0	CDS	-	738/1152	246/383	synonymous_variant c.738C>T p.Tyr246Tyr	HTZ92_0792	Acinetobacter baumannii_ADC	class C beta-lactamase
Acinetobacter baumannii	16063	CP058289	899583	snp	A	C	C:20 A:0	CDS	-	474/1152	158/383	missense_variant c.474T>G p.Phe158Leu	HTZ92_0792	Acinetobacter baumannii_ADC	class C beta-lactamase
Acinetobacter baumannii	16063	CP058289	899622	snp	A	G	G:20 A:0	CDS	-	435/1152	145/383	synonymous_variant c.435T>C p.Phe145Phe	HTZ92_0792	Acinetobacter baumannii_ADC	class C beta-lactamase
Acinetobacter baumannii	16063	CP058289	899700	snp	T	C	C:20 T:0	CDS	-	357/1152	119/383	synonymous_variant c.357A>G p.Glu119Glu	HTZ92_0792	Acinetobacter baumannii_ADC	class C beta-lactamase
Acinetobacter baumannii	16063	CP058289	899712	snp	C	T	T:20 C:0	CDS	-	345/1152	115/383	synonymous_variant c.345G>A p.Lys115Lys	HTZ92_0792	Acinetobacter baumannii_ADC	class C beta-lactamase
Acinetobacter baumannii	16063	CP058289	2606246	snp	A	G	G:20 A:0	CDS	+	195/2019	65/672	synonymous_variant c.195A>G p.Pro65Pro	HTZ92_2426	Acinetobacter baumannii_PBP2	penicillin-binding protein 2
Acinetobacter baumannii	16063	CP058289	2606636	snp	T	C	C:20 T:0	CDS	+	585/2019	195/672	synonymous_variant c.585T>C p.Tyr195Tyr	HTZ92_2426	Acinetobacter baumannii_PBP2	penicillin-binding protein 2
Acinetobacter baumannii	16063	CP058289	2606754	snp	C	T	T:20 C:0	CDS	+	703/2019	235/672	synonymous_variant c.703C>T p.Leu235Leu	HTZ92_2426	Acinetobacter baumannii_PBP2	penicillin-binding protein 2
Acinetobacter baumannii	16063	CP058289	2606759	snp	C	T	T:20 C:0	CDS	+	708/2019	236/672	synonymous_variant c.708C>T p.Gly236Gly	HTZ92_2426	Acinetobacter baumannii_PBP2	penicillin-binding protein 2
Acinetobacter baumannii	16063	CP058289	2606774	snp	T	C	C:20 T:0	CDS	+	723/2019	241/672	synonymous_variant c.723T>C p.Thr241Thr	HTZ92_2426	Acinetobacter baumannii_PBP2	penicillin-binding protein 2
Acinetobacter baumannii	16063	CP058289	2606879	snp	T	C	C:20 T:0	CDS	+	828/2019	276/672	synonymous_variant c.828T>C p.Thr276Thr	HTZ92_2426	Acinetobacter baumannii_PBP2	penicillin-binding protein 2
Acinetobacter baumannii	16063	CP058289	2606933	snp	G	A	A:20 G:0	CDS	+	882/2019	294/672	synonymous_variant c.882G>A p.Val294Val	HTZ92_2426	Acinetobacter baumannii_PBP2	penicillin-binding protein 2
Acinetobacter baumannii	16063	CP058289	2606999	snp	T	C	C:20 T:0	CDS	+	948/2019	316/672	synonymous_variant c.948T>C p.Arg316Arg	HTZ92_2426	Acinetobacter baumannii_PBP2	penicillin-binding protein 2
Acinetobacter baumannii	16063	CP058289	2607017	snp	C	T	T:20 C:0	CDS	+	966/2019	322/672	synonymous_variant c.966C>T p.Tyr322Tyr	HTZ92_2426	Acinetobacter baumannii_PBP2	penicillin-binding protein 2
Acinetobacter baumannii	16063	CP058289	2607077	snp	T	C	C:20 T:0	CDS	+	1026/2019	342/672	synonymous_variant c.1026T>C p.Val342Val	HTZ92_2426	Acinetobacter baumannii_PBP2	penicillin-binding protein 2
Acinetobacter baumannii	16063	CP058289	2607107	snp	C	T	T:20 C:0	CDS	+	1056/2019	352/672	synonymous_variant c.1056C>T p.Gly352Gly	HTZ92_2426	Acinetobacter baumannii_PBP2	penicillin-binding protein 2
Acinetobacter baumannii	16063	CP058289	2607161	snp	T	C	C:20 T:0	CDS	+	1110/2019	370/672	synonymous_variant c.1110T>C p.Gly370Gly	HTZ92_2426	Acinetobacter baumannii_PBP2	penicillin-binding protein 2
Acinetobacter baumannii	16063	CP058289	2607170	snp	T	C	C:20 T:0	CDS	+	1119/2019	373/672	synonymous_variant c.1119T>C p.Ile373Ile	HTZ92_2426	Acinetobacter baumannii_PBP2	penicillin-binding protein 2
Acinetobacter baumannii	16063	CP058289	2607191	complex	TATC	CATT	CATT:20 TATC:0	CDS	+	1140/2019	380/672	synonymous_variant c.1140_1143delTATCinsCATT p.382	HTZ92_2426	Acinetobacter baumannii_PBP2	penicillin-binding protein 2
Acinetobacter baumannii	16063	CP058289	2607422	snp	C	T	T:20 C:0	CDS	+	1371/2019	457/672	synonymous_variant c.1371C>T p.Thr457Thr	HTZ92_2426	Acinetobacter baumannii_PBP2	penicillin-binding protein 2
Acinetobacter baumannii	16063	CP058289	2607434	snp	T	C	C:20 T:0	CDS	+	1383/2019	461/672	synonymous_variant c.1383T>C p.Leu461Leu	HTZ92_2426	Acinetobacter baumannii_PBP2	penicillin-binding protein 2
Acinetobacter baumannii	16063	CP058289	2607458	snp	A	G	G:20 A:0	CDS	+	1407/2019	469/672	synonymous_variant c.1407A>G p.Ala469Ala	HTZ92_2426	Acinetobacter baumannii_PBP2	penicillin-binding protein 2
Acinetobacter baumannii	16063	CP058289	2607464	snp	C	T	T:20 C:0	CDS	+	1413/2019	471/672	synonymous_variant c.1413C>T p.His471His	HTZ92_2426	Acinetobacter baumannii_PBP2	penicillin-binding protein 2
Acinetobacter baumannii	16063	CP058289	2607629	snp	T	C	C:20 T:0	CDS	+	1578/2019	526/672	synonymous_variant c.1578T>C p.Gly526Gly	HTZ92_2426	Acinetobacter baumannii_PBP2	penicillin-binding protein 2
Acinetobacter baumannii	16063	CP058289	2607644	snp	C	A	A:20 C:0	CDS	+	1593/2019	531/672	synonymous_variant c.1593C>A p.Leu531Leu	HTZ92_2426	Acinetobacter baumannii_PBP2	penicillin-binding protein 2
Acinetobacter baumannii	16063	CP058289	2607692	snp	T	C	C:20 T:0	CDS	+	1641/2019	547/672	synonymous_variant c.1641T>C p.Ala547Ala	HTZ92_2426	Acinetobacter baumannii_PBP2	penicillin-binding protein 2
Acinetobacter baumannii	16063	CP058289	2607743	snp	T	C	C:20 T:0	CDS	+	1692/2019	564/672	synonymous_variant c.1692T>C p.His564His	HTZ92_2426	Acinetobacter baumannii_PBP2	penicillin-binding protein 2
Acinetobacter baumannii	16063	CP058289	2607929	snp	T	C	C:20 T:0	CDS	+	1878/2019	626/672	synonymous_variant c.1878T>C p.Thr626Thr	HTZ92_2426	Acinetobacter baumannii_PBP2	penicillin-binding protein 2
Acinetobacter baumannii	16063	CP058289	2607935	snp	G	A	A:20 G:0	CDS	+	1884/2019	628/672	synonymous_variant c.1884G>A p.Gly628Gly	HTZ92_2426	Acinetobacter baumannii_PBP2	penicillin-binding protein 2
Acinetobacter baumannii	16063	CP058289	2607980	snp	T	A	A:20 T:0	CDS	+	1929/2019	643/672	synonymous_variant c.1929T>A p.Ser643Ser	HTZ92_2426	Acinetobacter baumannii_PBP2	penicillin-binding protein 2
Acinetobacter baumannii	16063	CP058289	2607986	complex	AG	TA	TA:19 AG:0	CDS	+	1935/2019	645/672	missense_variant c.1935_1936delAGinsTA p.Ala646Thr	HTZ92_2426	Acinetobacter baumannii_PBP2	penicillin-binding protein 2
Acinetobacter baumannii	16063	CP058289	2646247	snp	G	A	A:20 G:0	CDS	-	2196/2265	732/754	synonymous_variant c.2196C>T p.Ser732Ser	HTZ92_2465	Acinetobacter baumannii_fepA#pirA	outer membrane receptor FepA
Acinetobacter baumannii	16063	CP058289	2646291	snp	C	T	T:20 C:0	CDS	-	2152/2265	718/754	missense_variant c.2152G>A p.Val718Ile	HTZ92_2465	Acinetobacter baumannii_fepA#pirA	outer membrane receptor FepA
Acinetobacter baumannii	16063	CP058289	2646739	snp	A	G	G:20 A:0	CDS	-	1704/2265	568/754	synonymous_variant c.1704T>C p.Val568Val	HTZ92_2465	Acinetobacter baumannii_fepA#pirA	outer membrane receptor FepA
Acinetobacter baumannii	16063	CP058289	2646850	snp	T	A	A:20 T:0	CDS	-	1593/2265	531/754	synonymous_variant c.1593A>T p.Thr531Thr	HTZ92_2465	Acinetobacter baumannii_fepA#pirA	outer membrane receptor FepA
Acinetobacter baumannii	16063	CP058289	2646856	snp	A	T	T:20 A:0	CDS	-	1587/2265	529/754	synonymous_variant c.1587T>A p.Pro529Pro	HTZ92_2465	Acinetobacter baumannii_fepA#pirA	outer membrane receptor FepA
Acinetobacter baumannii	16063	CP058289	2646868	snp	A	G	G:20 A:0	CDS	-	1575/2265	525/754	synonymous_variant c.1575T>C p.Gly525Gly	HTZ92_2465	Acinetobacter baumannii_fepA#pirA	outer membrane receptor FepA
Acinetobacter baumannii	16063	CP058289	2646883	snp	T	C	C:20 T:0	CDS	-	1560/2265	520/754	synonymous_variant c.1560A>G p.Leu520Leu	HTZ92_2465	Acinetobacter baumannii_fepA#pirA	outer membrane receptor FepA
Acinetobacter baumannii	16063	CP058289	2646928	snp	A	G	G:20 A:0	CDS	-	1515/2265	505/754	synonymous_variant c.1515T>C p.Ser505Ser	HTZ92_2465	Acinetobacter baumannii_fepA#pirA	outer membrane receptor FepA
Acinetobacter baumannii	16063	CP058289	2647012	complex	ATTGAGTT	GTTAAGTC	GTTAAGTC:20 ATTGAGTT:0	CDS	-	1431/2265	475/754	missense_variant c.1424_1431delAACTCAATinsGACTTAAC p.Lys475Arg	HTZ92_2465	Acinetobacter baumannii_fepA#pirA	outer membrane receptor FepA
Acinetobacter baumannii	16063	CP058289	2647753	snp	A	G	G:20 A:0	CDS	-	690/2265	230/754	synonymous_variant c.690T>C p.Tyr230Tyr	HTZ92_2465	Acinetobacter baumannii_fepA#pirA	outer membrane receptor FepA
Acinetobacter baumannii	16063	CP058289	2647777	snp	T	C	C:20 T:0	CDS	-	666/2265	222/754	synonymous_variant c.666A>G p.Leu222Leu	HTZ92_2465	Acinetobacter baumannii_fepA#pirA	outer membrane receptor FepA
Acinetobacter baumannii	16063	CP058289	2647918	complex	TACA	CACC	CACC:20 TACA:0	CDS	-	525/2265	174/754	synonymous_variant c.522_525delTGTAinsGGTG p.176	HTZ92_2465	Acinetobacter baumannii_fepA#pirA	outer membrane receptor FepA
Acinetobacter baumannii	16063	CP058289	2647927	complex	CGCA	TGCC	TGCC:18 CGCA:0	CDS	-	516/2265	171/754	synonymous_variant c.513_516delTGCGinsGGCA p.173	HTZ92_2465	Acinetobacter baumannii_fepA#pirA	outer membrane receptor FepA
Acinetobacter baumannii	16063	CP058289	2647951	snp	A	T	T:20 A:0	CDS	-	492/2265	164/754	synonymous_variant c.492T>A p.Ala164Ala	HTZ92_2465	Acinetobacter baumannii_fepA#pirA	outer membrane receptor FepA
Acinetobacter baumannii	16063	CP058289	2931764	snp	G	A	A:20 G:0	CDS	-	477/717	159/238	synonymous_variant c.477C>T p.Asp159Asp	HTZ92_2727	Acinetobacter baumannii_BfmR	DNA-binding response regulator
Acinetobacter baumannii	16063	CP058289	2931779	snp	G	A	A:20 G:0	CDS	-	462/717	154/238	synonymous_variant c.462C>T p.Asn154Asn	HTZ92_2727	Acinetobacter baumannii_BfmR	DNA-binding response regulator
Acinetobacter baumannii	16063	CP058289	2931791	snp	A	C	C:20 A:0	CDS	-	450/717	150/238	synonymous_variant c.450T>G p.Ser150Ser	HTZ92_2727	Acinetobacter baumannii_BfmR	DNA-binding response regulator
Acinetobacter baumannii	16063	CP058289	2931821	snp	G	A	A:20 G:0	CDS	-	420/717	140/238	synonymous_variant c.420C>T p.Asp140Asp	HTZ92_2727	Acinetobacter baumannii_BfmR	DNA-binding response regulator
Acinetobacter baumannii	16063	CP058289	2931866	snp	G	T	T:20 G:0	CDS	-	375/717	125/238	synonymous_variant c.375C>A p.Thr125Thr	HTZ92_2727	Acinetobacter baumannii_BfmR	DNA-binding response regulator
Acinetobacter baumannii	16063	CP058289	2931950	complex	CAGA	AAGG	AAGG:19 CAGA:0	CDS	-	291/717	96/238	synonymous_variant c.288_291delTCTGinsCCTT p.98	HTZ92_2727	Acinetobacter baumannii_BfmR	DNA-binding response regulator
Acinetobacter baumannii	16063	CP058289	3145037	snp	C	T	T:20 C:0	CDS	+	114/2232	38/743	synonymous_variant c.114C>T p.Ile38Ile	HTZ92_2915	Acinetobacter baumannii_piuA	TonB-dependent siderophore receptor
Acinetobacter baumannii	16063	CP058289	3146282	snp	A	G	G:20 A:0	CDS	+	1359/2232	453/743	synonymous_variant c.1359A>G p.Glu453Glu	HTZ92_2915	Acinetobacter baumannii_piuA	TonB-dependent siderophore receptor
Acinetobacter baumannii	16063	CP058289	3146315	snp	G	A	A:20 G:0	CDS	+	1392/2232	464/743	synonymous_variant c.1392G>A p.Leu464Leu	HTZ92_2915	Acinetobacter baumannii_piuA	TonB-dependent siderophore receptor
Acinetobacter baumannii	16063	CP058289	3146354	snp	T	C	C:20 T:0	CDS	+	1431/2232	477/743	synonymous_variant c.1431T>C p.Ala477Ala	HTZ92_2915	Acinetobacter baumannii_piuA	TonB-dependent siderophore receptor
Acinetobacter baumannii	16063	CP058289	3146388	snp	A	G	G:20 A:0	CDS	+	1465/2232	489/743	missense_variant c.1465A>G p.Asn489Asp	HTZ92_2915	Acinetobacter baumannii_piuA	TonB-dependent siderophore receptor
Acinetobacter baumannii	16063	CP058289	3146762	snp	C	T	T:20 C:0	CDS	+	1839/2232	613/743	synonymous_variant c.1839C>T p.Tyr613Tyr	HTZ92_2915	Acinetobacter baumannii_piuA	TonB-dependent siderophore receptor
Acinetobacter baumannii	16063	CP058289	3146896	snp	A	G	G:20 A:0	CDS	+	1973/2232	658/743	missense_variant c.1973A>G p.Lys658Arg	HTZ92_2915	Acinetobacter baumannii_piuA	TonB-dependent siderophore receptor
Acinetobacter baumannii	16063	CP058289	3175217	snp	G	C	C:20 G:0	CDS	-	677/756	226/251	missense_variant c.677C>G p.Thr226Ser	HTZ92_2948	Acinetobacter baumannii_tonB_3	TonB-dependent receptor
Acinetobacter baumannii	16063	CP058289	3175258	snp	A	G	G:20 A:0	CDS	-	636/756	212/251	synonymous_variant c.636T>C p.Gly212Gly	HTZ92_2948	Acinetobacter baumannii_tonB_3	TonB-dependent receptor
Acinetobacter baumannii	16063	CP058289	3175276	snp	G	A	A:20 G:0	CDS	-	618/756	206/251	synonymous_variant c.618C>T p.Arg206Arg	HTZ92_2948	Acinetobacter baumannii_tonB_3	TonB-dependent receptor
Acinetobacter baumannii	16063	CP058289	3175393	complex	ACCT	CCCC	CCCC:19 ACCT:0	CDS	-	501/756	166/251	synonymous_variant c.498_501delAGGTinsGGGG p.168	HTZ92_2948	Acinetobacter baumannii_tonB_3	TonB-dependent receptor
Acinetobacter baumannii	16063	CP058289	3175437	snp	C	T	T:19 C:0	CDS	-	457/756	153/251	missense_variant c.457G>A p.Ala153Thr	HTZ92_2948	Acinetobacter baumannii_tonB_3	TonB-dependent receptor
Acinetobacter baumannii	16063	CP058289	3175501	snp	A	G	G:19 A:0	CDS	-	393/756	131/251	synonymous_variant c.393T>C p.Thr131Thr	HTZ92_2948	Acinetobacter baumannii_tonB_3	TonB-dependent receptor
Acinetobacter baumannii	16063	CP058289	3175579	snp	G	A	A:19 G:0	CDS	-	315/756	105/251	synonymous_variant c.315C>T p.Val105Val	HTZ92_2948	Acinetobacter baumannii_tonB_3	TonB-dependent receptor
Acinetobacter baumannii	16063	CP058289	3175601	complex	TT	GG	GG:19 TT:0	CDS	-	293/756	98/251	missense_variant c.292_293delAAinsCC p.Lys98Pro	HTZ92_2948	Acinetobacter baumannii_tonB_3	TonB-dependent receptor
Acinetobacter baumannii	16063	CP058289	3175609	complex	TGGAGTT	CGGGGTC	CGGGGTC:18 TGGAGTT:0	CDS	-	285/756	93/251	synonymous_variant c.279_285delAACTCCAinsGACCCCG p.96	HTZ92_2948	Acinetobacter baumannii_tonB_3	TonB-dependent receptor
Acinetobacter baumannii	16063	CP058289	3175627	complex	GACA	AACC	AACC:20 GACA:0	CDS	-	267/756	88/251	synonymous_variant c.264_267delTGTCinsGGTT p.90	HTZ92_2948	Acinetobacter baumannii_tonB_3	TonB-dependent receptor
Acinetobacter baumannii	16063	CP058289	3175660	snp	C	T	T:20 C:0	CDS	-	234/756	78/251	synonymous_variant c.234G>A p.Glu78Glu	HTZ92_2948	Acinetobacter baumannii_tonB_3	TonB-dependent receptor
Acinetobacter baumannii	16063	CP058289	3175687	snp	T	C	C:20 T:0	CDS	-	207/756	69/251	synonymous_variant c.207A>G p.Lys69Lys	HTZ92_2948	Acinetobacter baumannii_tonB_3	TonB-dependent receptor
Acinetobacter baumannii	16063	CP058289	3175693	snp	T	A	A:20 T:0	CDS	-	201/756	67/251	synonymous_variant c.201A>T p.Pro67Pro	HTZ92_2948	Acinetobacter baumannii_tonB_3	TonB-dependent receptor
Acinetobacter baumannii	16063	CP058289	3175729	complex	ACGG	GCGA	GCGA:19 ACGG:0	CDS	-	165/756	54/251	synonymous_variant c.162_165delCCGTinsTCGC p.56	HTZ92_2948	Acinetobacter baumannii_tonB_3	TonB-dependent receptor
Acinetobacter baumannii	16063	CP058289	3175780	snp	G	A	A:20 G:0	CDS	-	114/756	38/251	synonymous_variant c.114C>T p.His38His	HTZ92_2948	Acinetobacter baumannii_tonB_3	TonB-dependent receptor
Acinetobacter baumannii	16063	CP058289	3668592	snp	G	A	A:20 G:0	CDS	-	540/558	180/185	synonymous_variant c.540C>T p.Ile180Ile	HTZ92_3401	Acinetobacter baumannii_ppiA	peptidyl-prolyl cis-trans isomerase
Acinetobacter baumannii	16063	CP058289	3668619	snp	C	T	T:20 C:0	CDS	-	513/558	171/185	synonymous_variant c.513G>A p.Gln171Gln	HTZ92_3401	Acinetobacter baumannii_ppiA	peptidyl-prolyl cis-trans isomerase
Acinetobacter baumannii	16063	CP058289	3668724	complex	CA	GG	GG:19 CA:0	CDS	-	408/558	136/185	missense_variant c.407_408delTGinsCC p.Leu136Pro	HTZ92_3401	Acinetobacter baumannii_ppiA	peptidyl-prolyl cis-trans isomerase
Acinetobacter baumannii	16063	CP058289	3668766	snp	A	G	G:20 A:0	CDS	-	366/558	122/185	synonymous_variant c.366T>C p.Asn122Asn	HTZ92_3401	Acinetobacter baumannii_ppiA	peptidyl-prolyl cis-trans isomerase
Acinetobacter baumannii	16063	CP058289	3668804	snp	T	A	A:20 T:0	CDS	-	328/558	110/185	missense_variant c.328A>T p.Thr110Ser	HTZ92_3401	Acinetobacter baumannii_ppiA	peptidyl-prolyl cis-trans isomerase
Acinetobacter baumannii	16063	CP058289	3668853	snp	T	C	C:20 T:0	CDS	-	279/558	93/185	synonymous_variant c.279A>G p.Ala93Ala	HTZ92_3401	Acinetobacter baumannii_ppiA	peptidyl-prolyl cis-trans isomerase
Acinetobacter baumannii	16063	CP058289	3668899	snp	A	G	G:20 A:0	CDS	-	233/558	78/185	missense_variant c.233T>C p.Val78Ala	HTZ92_3401	Acinetobacter baumannii_ppiA	peptidyl-prolyl cis-trans isomerase
Acinetobacter baumannii	16063	CP058289	3669081	snp	C	T	T:20 C:0	CDS	-	51/558	17/185	synonymous_variant c.51G>A p.Val17Val	HTZ92_3401	Acinetobacter baumannii_ppiA	peptidyl-prolyl cis-trans isomerase
Acinetobacter baumannii	11372	CP058289	47561	snp	G	A	A:20 G:0	CDS	-	1413/1458	471/485	synonymous_variant c.1413C>T p.His471His	HTZ92_0053	Acinetobacter baumannii_envZ	two-component system sensor histidine kinase
Acinetobacter baumannii	11372	CP058289	47582	snp	A	G	G:20 A:0	CDS	-	1392/1458	464/485	synonymous_variant c.1392T>C p.Ala464Ala	HTZ92_0053	Acinetobacter baumannii_envZ	two-component system sensor histidine kinase
Acinetobacter baumannii	11372	CP058289	47759	snp	T	A	A:20 T:0	CDS	-	1215/1458	405/485	synonymous_variant c.1215A>T p.Ile405Ile	HTZ92_0053	Acinetobacter baumannii_envZ	two-component system sensor histidine kinase
Acinetobacter baumannii	11372	CP058289	47771	snp	A	T	T:20 A:0	CDS	-	1203/1458	401/485	synonymous_variant c.1203T>A p.Pro401Pro	HTZ92_0053	Acinetobacter baumannii_envZ	two-component system sensor histidine kinase
Acinetobacter baumannii	11372	CP058289	47843	snp	T	C	C:20 T:0	CDS	-	1131/1458	377/485	synonymous_variant c.1131A>G p.Pro377Pro	HTZ92_0053	Acinetobacter baumannii_envZ	two-component system sensor histidine kinase
Acinetobacter baumannii	11372	CP058289	47924	snp	G	C	C:20 G:0	CDS	-	1050/1458	350/485	synonymous_variant c.1050C>G p.Pro350Pro	HTZ92_0053	Acinetobacter baumannii_envZ	two-component system sensor histidine kinase
Acinetobacter baumannii	11372	CP058289	47984	snp	C	T	T:20 C:0	CDS	-	990/1458	330/485	synonymous_variant c.990G>A p.Leu330Leu	HTZ92_0053	Acinetobacter baumannii_envZ	two-component system sensor histidine kinase
Acinetobacter baumannii	11372	CP058289	48002	snp	G	A	A:20 G:0	CDS	-	972/1458	324/485	synonymous_variant c.972C>T p.Thr324Thr	HTZ92_0053	Acinetobacter baumannii_envZ	two-component system sensor histidine kinase
Acinetobacter baumannii	11372	CP058289	48032	snp	A	G	G:20 A:0	CDS	-	942/1458	314/485	synonymous_variant c.942T>C p.Arg314Arg	HTZ92_0053	Acinetobacter baumannii_envZ	two-component system sensor histidine kinase
Acinetobacter baumannii	11372	CP058289	48050	snp	T	C	C:20 T:0	CDS	-	924/1458	308/485	synonymous_variant c.924A>G p.Gln308Gln	HTZ92_0053	Acinetobacter baumannii_envZ	two-component system sensor histidine kinase
Acinetobacter baumannii	11372	CP058289	48122	snp	C	T	T:20 C:0	CDS	-	852/1458	284/485	synonymous_variant c.852G>A p.Glu284Glu	HTZ92_0053	Acinetobacter baumannii_envZ	two-component system sensor histidine kinase
Acinetobacter baumannii	11372	CP058289	48146	snp	A	G	G:20 A:0	CDS	-	828/1458	276/485	synonymous_variant c.828T>C p.Leu276Leu	HTZ92_0053	Acinetobacter baumannii_envZ	two-component system sensor histidine kinase
Acinetobacter baumannii	11372	CP058289	48203	snp	C	A	A:20 C:0	CDS	-	771/1458	257/485	synonymous_variant c.771G>T p.Thr257Thr	HTZ92_0053	Acinetobacter baumannii_envZ	two-component system sensor histidine kinase
Acinetobacter baumannii	11372	CP058289	48374	snp	A	G	G:20 A:0	CDS	-	600/1458	200/485	synonymous_variant c.600T>C p.Ile200Ile	HTZ92_0053	Acinetobacter baumannii_envZ	two-component system sensor histidine kinase
Acinetobacter baumannii	11372	CP058289	48497	snp	G	A	A:20 G:0	CDS	-	477/1458	159/485	synonymous_variant c.477C>T p.Ile159Ile	HTZ92_0053	Acinetobacter baumannii_envZ	two-component system sensor histidine kinase
Acinetobacter baumannii	11372	CP058289	48662	snp	A	G	G:20 A:0	CDS	-	312/1458	104/485	synonymous_variant c.312T>C p.Arg104Arg	HTZ92_0053	Acinetobacter baumannii_envZ	two-component system sensor histidine kinase
Acinetobacter baumannii	11372	CP058289	48755	snp	T	C	C:20 T:0	CDS	-	219/1458	73/485	synonymous_variant c.219A>G p.Ala73Ala	HTZ92_0053	Acinetobacter baumannii_envZ	two-component system sensor histidine kinase
Acinetobacter baumannii	11372	CP058289	48884	snp	A	G	G:20 A:0	CDS	-	90/1458	30/485	synonymous_variant c.90T>C p.Asp30Asp	HTZ92_0053	Acinetobacter baumannii_envZ	two-component system sensor histidine kinase
Acinetobacter baumannii	11372	CP058289	78622	complex	ATTG	GTTA	GTTA:20 ATTG:0	CDS	+	387/1833	129/610	synonymous_variant c.387_390delATTGinsGTTA p.131	HTZ92_0076	Acinetobacter baumannii_ftsI#pbp3	peptide ABC transporter permease
Acinetobacter baumannii	11372	CP058289	79003	snp	T	A	A:20 T:0	CDS	+	768/1833	256/610	synonymous_variant c.768T>A p.Pro256Pro	HTZ92_0076	Acinetobacter baumannii_ftsI#pbp3	peptide ABC transporter permease
Acinetobacter baumannii	11372	CP058289	79015	snp	C	T	T:20 C:0	CDS	+	780/1833	260/610	synonymous_variant c.780C>T p.Ile260Ile	HTZ92_0076	Acinetobacter baumannii_ftsI#pbp3	peptide ABC transporter permease
Acinetobacter baumannii	11372	CP058289	79141	snp	A	G	G:20 A:0	CDS	+	906/1833	302/610	synonymous_variant c.906A>G p.Ala302Ala	HTZ92_0076	Acinetobacter baumannii_ftsI#pbp3	peptide ABC transporter permease
Acinetobacter baumannii	11372	CP058289	79216	snp	G	T	T:20 G:0	CDS	+	981/1833	327/610	synonymous_variant c.981G>T p.Gly327Gly	HTZ92_0076	Acinetobacter baumannii_ftsI#pbp3	peptide ABC transporter permease
Acinetobacter baumannii	11372	CP058289	79318	snp	C	T	T:20 C:0	CDS	+	1083/1833	361/610	synonymous_variant c.1083C>T p.Ser361Ser	HTZ92_0076	Acinetobacter baumannii_ftsI#pbp3	peptide ABC transporter permease
Acinetobacter baumannii	11372	CP058289	79432	snp	G	A	A:20 G:0	CDS	+	1197/1833	399/610	synonymous_variant c.1197G>A p.Ala399Ala	HTZ92_0076	Acinetobacter baumannii_ftsI#pbp3	peptide ABC transporter permease
Acinetobacter baumannii	11372	CP058289	79801	snp	A	T	T:20 A:0	CDS	+	1566/1833	522/610	synonymous_variant c.1566A>T p.Val522Val	HTZ92_0076	Acinetobacter baumannii_ftsI#pbp3	peptide ABC transporter permease
Acinetobacter baumannii	11372	CP058289	510459	snp	A	T	T:20 A:0	CDS	-	3087/3177	1029/1058	synonymous_variant c.3087T>A p.Gly1029Gly	HTZ92_0479	Acinetobacter baumannii_AdeJ	resistance nodulation cell division family member TbtB
Acinetobacter baumannii	11372	CP058289	510774	snp	T	G	G:20 T:0	CDS	-	2772/3177	924/1058	synonymous_variant c.2772A>C p.Gly924Gly	HTZ92_0479	Acinetobacter baumannii_AdeJ	resistance nodulation cell division family member TbtB
Acinetobacter baumannii	11372	CP058289	510957	snp	T	C	C:20 T:0	CDS	-	2589/3177	863/1058	synonymous_variant c.2589A>G p.Glu863Glu	HTZ92_0479	Acinetobacter baumannii_AdeJ	resistance nodulation cell division family member TbtB
Acinetobacter baumannii	11372	CP058289	511041	snp	A	G	G:20 A:0	CDS	-	2505/3177	835/1058	synonymous_variant c.2505T>C p.Gly835Gly	HTZ92_0479	Acinetobacter baumannii_AdeJ	resistance nodulation cell division family member TbtB
Acinetobacter baumannii	11372	CP058289	511398	snp	C	A	A:20 C:0	CDS	-	2148/3177	716/1058	synonymous_variant c.2148G>T p.Gly716Gly	HTZ92_0479	Acinetobacter baumannii_AdeJ	resistance nodulation cell division family member TbtB
Acinetobacter baumannii	11372	CP058289	511545	snp	T	C	C:20 T:0	CDS	-	2001/3177	667/1058	synonymous_variant c.2001A>G p.Pro667Pro	HTZ92_0479	Acinetobacter baumannii_AdeJ	resistance nodulation cell division family member TbtB
Acinetobacter baumannii	11372	CP058289	512259	snp	G	C	C:20 G:0	CDS	-	1287/3177	429/1058	synonymous_variant c.1287C>G p.Thr429Thr	HTZ92_0479	Acinetobacter baumannii_AdeJ	resistance nodulation cell division family member TbtB
Acinetobacter baumannii	11372	CP058289	512277	snp	A	G	G:20 A:0	CDS	-	1269/3177	423/1058	synonymous_variant c.1269T>C p.Asp423Asp	HTZ92_0479	Acinetobacter baumannii_AdeJ	resistance nodulation cell division family member TbtB
Acinetobacter baumannii	11372	CP058289	512373	snp	A	G	G:20 A:0	CDS	-	1173/3177	391/1058	synonymous_variant c.1173T>C p.Asn391Asn	HTZ92_0479	Acinetobacter baumannii_AdeJ	resistance nodulation cell division family member TbtB
Acinetobacter baumannii	11372	CP058289	512814	snp	C	T	T:20 C:0	CDS	-	732/3177	244/1058	synonymous_variant c.732G>A p.Glu244Glu	HTZ92_0479	Acinetobacter baumannii_AdeJ	resistance nodulation cell division family member TbtB
Acinetobacter baumannii	11372	CP058289	512901	snp	A	G	G:20 A:0	CDS	-	645/3177	215/1058	synonymous_variant c.645T>C p.Ala215Ala	HTZ92_0479	Acinetobacter baumannii_AdeJ	resistance nodulation cell division family member TbtB
Acinetobacter baumannii	11372	CP058289	513006	snp	A	G	G:20 A:0	CDS	-	540/3177	180/1058	synonymous_variant c.540T>C p.Gly180Gly	HTZ92_0479	Acinetobacter baumannii_AdeJ	resistance nodulation cell division family member TbtB
Acinetobacter baumannii	11372	CP058289	513480	snp	T	C	C:20 T:0	CDS	-	66/3177	22/1058	synonymous_variant c.66A>G p.Ala22Ala	HTZ92_0479	Acinetobacter baumannii_AdeJ	resistance nodulation cell division family member TbtB
Acinetobacter baumannii	11372	CP058289	899016	snp	T	C	C:20 T:0	CDS	-	1041/1152	347/383	synonymous_variant c.1041A>G p.Val347Val	HTZ92_0792	Acinetobacter baumannii_ADC	class C beta-lactamase
Acinetobacter baumannii	11372	CP058289	899035	snp	T	G	G:20 T:0	CDS	-	1022/1152	341/383	missense_variant c.1022A>C p.Asn341Thr	HTZ92_0792	Acinetobacter baumannii_ADC	class C beta-lactamase
Acinetobacter baumannii	11372	CP058289	899073	complex	CTCT	TTCC	TTCC:19 CTCT:0	CDS	-	984/1152	327/383	synonymous_variant c.981_984delAGAGinsGGAA p.329	HTZ92_0792	Acinetobacter baumannii_ADC	class C beta-lactamase
Acinetobacter baumannii	11372	CP058289	899178	complex	AAGCGCT	GAGTGCC	GAGTGCC:18 AAGCGCT:0	CDS	-	879/1152	291/383	synonymous_variant c.873_879delAGCGCTTinsGGCACTC p.294	HTZ92_0792	Acinetobacter baumannii_ADC	class C beta-lactamase
Acinetobacter baumannii	11372	CP058289	899214	snp	T	C	C:19 T:0	CDS	-	843/1152	281/383	synonymous_variant c.843A>G p.Gln281Gln	HTZ92_0792	Acinetobacter baumannii_ADC	class C beta-lactamase
Acinetobacter baumannii	11372	CP058289	899249	complex	TC	CT	CT:19 TC:0	CDS	-	808/1152	269/383	missense_variant c.807_808delGAinsAG p.Thr270Ala	HTZ92_0792	Acinetobacter baumannii_ADC	class C beta-lactamase
Acinetobacter baumannii	11372	CP058289	899259	snp	C	T	T:19 C:0	CDS	-	798/1152	266/383	synonymous_variant c.798G>A p.Gln266Gln	HTZ92_0792	Acinetobacter baumannii_ADC	class C beta-lactamase
Acinetobacter baumannii	11372	CP058289	899265	complex	GTTA	ATTT	ATTT:18 GTTA:0	CDS	-	792/1152	263/383	synonymous_variant c.789_792delTAACinsAAAT p.265	HTZ92_0792	Acinetobacter baumannii_ADC	class C beta-lactamase
Acinetobacter baumannii	11372	CP058289	899295	complex	ATCC	GTCG	GTCG:18 ATCC:0	CDS	-	762/1152	253/383	synonymous_variant c.759_762delGGATinsCGAC p.255	HTZ92_0792	Acinetobacter baumannii_ADC	class C beta-lactamase
Acinetobacter baumannii	11372	CP058289	899303	complex	AGGTG	GTGTC	GTGTC:18 AGGTG:0	CDS	-	754/1152	250/383	synonymous_variant c.750_754delCACCTinsGACAC p.253	HTZ92_0792	Acinetobacter baumannii_ADC	class C beta-lactamase
Acinetobacter baumannii	11372	CP058289	899319	snp	G	A	A:19 G:0	CDS	-	738/1152	246/383	synonymous_variant c.738C>T p.Tyr246Tyr	HTZ92_0792	Acinetobacter baumannii_ADC	class C beta-lactamase
Acinetobacter baumannii	11372	CP058289	899400	snp	T	C	C:19 T:0	CDS	-	657/1152	219/383	synonymous_variant c.657A>G p.Gln219Gln	HTZ92_0792	Acinetobacter baumannii_ADC	class C beta-lactamase
Acinetobacter baumannii	11372	CP058289	899505	snp	C	T	T:19 C:0	CDS	-	552/1152	184/383	synonymous_variant c.552G>A p.Lys184Lys	HTZ92_0792	Acinetobacter baumannii_ADC	class C beta-lactamase
Acinetobacter baumannii	11372	CP058289	899516	complex	GG	AA	AA:18 GG:0	CDS	-	541/1152	180/383	synonymous_variant c.540_541delCCinsTT p.182	HTZ92_0792	Acinetobacter baumannii_ADC	class C beta-lactamase
Acinetobacter baumannii	11372	CP058289	899523	snp	A	G	G:19 A:0	CDS	-	534/1152	178/383	synonymous_variant c.534T>C p.Ser178Ser	HTZ92_0792	Acinetobacter baumannii_ADC	class C beta-lactamase
Acinetobacter baumannii	11372	CP058289	899529	snp	A	G	G:19 A:0	CDS	-	528/1152	176/383	synonymous_variant c.528T>C p.Asn176Asn	HTZ92_0792	Acinetobacter baumannii_ADC	class C beta-lactamase
Acinetobacter baumannii	11372	CP058289	899543	complex	TG	GA	GA:19 TG:0	CDS	-	514/1152	171/383	synonymous_variant c.513_514delCAinsTC p.173	HTZ92_0792	Acinetobacter baumannii_ADC	class C beta-lactamase
Acinetobacter baumannii	11372	CP058289	899558	snp	G	A	A:20 G:0	CDS	-	499/1152	167/383	missense_variant c.499C>T p.Pro167Ser	HTZ92_0792	Acinetobacter baumannii_ADC	class C beta-lactamase
Acinetobacter baumannii	11372	CP058289	899580	snp	G	A	A:20 G:0	CDS	-	477/1152	159/383	synonymous_variant c.477C>T p.Phe159Phe	HTZ92_0792	Acinetobacter baumannii_ADC	class C beta-lactamase
Acinetobacter baumannii	11372	CP058289	899586	snp	A	T	T:20 A:0	CDS	-	471/1152	157/383	synonymous_variant c.471T>A p.Thr157Thr	HTZ92_0792	Acinetobacter baumannii_ADC	class C beta-lactamase
Acinetobacter baumannii	11372	CP058289	899598	complex	TTGG	CTGA	CTGA:20 TTGG:0	CDS	-	459/1152	152/383	synonymous_variant c.456_459delCCAAinsTCAG p.154	HTZ92_0792	Acinetobacter baumannii_ADC	class C beta-lactamase
Acinetobacter baumannii	11372	CP058289	899609	snp	G	T	T:20 G:0	CDS	-	448/1152	150/383	missense_variant c.448C>A p.Gln150Lys	HTZ92_0792	Acinetobacter baumannii_ADC	class C beta-lactamase
Acinetobacter baumannii	11372	CP058289	899625	snp	C	T	T:20 C:0	CDS	-	432/1152	144/383	synonymous_variant c.432G>A p.Gln144Gln	HTZ92_0792	Acinetobacter baumannii_ADC	class C beta-lactamase
Acinetobacter baumannii	11372	CP058289	2606207	snp	G	A	A:20 G:0	CDS	+	156/2019	52/672	synonymous_variant c.156G>A p.Thr52Thr	HTZ92_2426	Acinetobacter baumannii_PBP2	penicillin-binding protein 2
Acinetobacter baumannii	11372	CP058289	2606312	snp	C	T	T:20 C:0	CDS	+	261/2019	87/672	synonymous_variant c.261C>T p.Thr87Thr	HTZ92_2426	Acinetobacter baumannii_PBP2	penicillin-binding protein 2
Acinetobacter baumannii	11372	CP058289	2606381	snp	A	G	G:20 A:0	CDS	+	330/2019	110/672	synonymous_variant c.330A>G p.Glu110Glu	HTZ92_2426	Acinetobacter baumannii_PBP2	penicillin-binding protein 2
Acinetobacter baumannii	11372	CP058289	2606417	snp	C	T	T:20 C:0	CDS	+	366/2019	122/672	synonymous_variant c.366C>T p.Arg122Arg	HTZ92_2426	Acinetobacter baumannii_PBP2	penicillin-binding protein 2
Acinetobacter baumannii	11372	CP058289	2606468	snp	C	T	T:20 C:0	CDS	+	417/2019	139/672	synonymous_variant c.417C>T p.Thr139Thr	HTZ92_2426	Acinetobacter baumannii_PBP2	penicillin-binding protein 2
Acinetobacter baumannii	11372	CP058289	2606507	complex	GTTCCCC	ATTTCCT	ATTTCCT:20 GTTCCCC:0	CDS	+	456/2019	152/672	synonymous_variant c.456_462delGTTCCCCinsATTTCCT p.155	HTZ92_2426	Acinetobacter baumannii_PBP2	penicillin-binding protein 2
Acinetobacter baumannii	11372	CP058289	2606636	snp	T	C	C:20 T:0	CDS	+	585/2019	195/672	synonymous_variant c.585T>C p.Tyr195Tyr	HTZ92_2426	Acinetobacter baumannii_PBP2	penicillin-binding protein 2
Acinetobacter baumannii	11372	CP058289	2606774	snp	T	C	C:20 T:0	CDS	+	723/2019	241/672	synonymous_variant c.723T>C p.Thr241Thr	HTZ92_2426	Acinetobacter baumannii_PBP2	penicillin-binding protein 2
Acinetobacter baumannii	11372	CP058289	2606825	complex	GTCG	ATCA	ATCA:20 GTCG:0	CDS	+	774/2019	258/672	synonymous_variant c.774_777delGTCGinsATCA p.260	HTZ92_2426	Acinetobacter baumannii_PBP2	penicillin-binding protein 2
Acinetobacter baumannii	11372	CP058289	2606834	snp	A	G	G:20 A:0	CDS	+	783/2019	261/672	synonymous_variant c.783A>G p.Gln261Gln	HTZ92_2426	Acinetobacter baumannii_PBP2	penicillin-binding protein 2
Acinetobacter baumannii	11372	CP058289	2606840	snp	T	A	A:20 T:0	CDS	+	789/2019	263/672	synonymous_variant c.789T>A p.Ala263Ala	HTZ92_2426	Acinetobacter baumannii_PBP2	penicillin-binding protein 2
Acinetobacter baumannii	11372	CP058289	2606879	snp	T	C	C:20 T:0	CDS	+	828/2019	276/672	synonymous_variant c.828T>C p.Thr276Thr	HTZ92_2426	Acinetobacter baumannii_PBP2	penicillin-binding protein 2
Acinetobacter baumannii	11372	CP058289	2606918	snp	C	T	T:20 C:0	CDS	+	867/2019	289/672	synonymous_variant c.867C>T p.Asn289Asn	HTZ92_2426	Acinetobacter baumannii_PBP2	penicillin-binding protein 2
Acinetobacter baumannii	11372	CP058289	2607107	snp	C	T	T:20 C:0	CDS	+	1056/2019	352/672	synonymous_variant c.1056C>T p.Gly352Gly	HTZ92_2426	Acinetobacter baumannii_PBP2	penicillin-binding protein 2
Acinetobacter baumannii	11372	CP058289	2607161	snp	T	C	C:20 T:0	CDS	+	1110/2019	370/672	synonymous_variant c.1110T>C p.Gly370Gly	HTZ92_2426	Acinetobacter baumannii_PBP2	penicillin-binding protein 2
Acinetobacter baumannii	11372	CP058289	2607170	snp	T	C	C:20 T:0	CDS	+	1119/2019	373/672	synonymous_variant c.1119T>C p.Ile373Ile	HTZ92_2426	Acinetobacter baumannii_PBP2	penicillin-binding protein 2
Acinetobacter baumannii	11372	CP058289	2607206	snp	T	C	C:20 T:0	CDS	+	1155/2019	385/672	synonymous_variant c.1155T>C p.Asp385Asp	HTZ92_2426	Acinetobacter baumannii_PBP2	penicillin-binding protein 2
Acinetobacter baumannii	11372	CP058289	2607227	snp	T	C	C:20 T:0	CDS	+	1176/2019	392/672	synonymous_variant c.1176T>C p.Ala392Ala	HTZ92_2426	Acinetobacter baumannii_PBP2	penicillin-binding protein 2
Acinetobacter baumannii	11372	CP058289	2607422	snp	C	T	T:20 C:0	CDS	+	1371/2019	457/672	synonymous_variant c.1371C>T p.Thr457Thr	HTZ92_2426	Acinetobacter baumannii_PBP2	penicillin-binding protein 2
Acinetobacter baumannii	11372	CP058289	2607434	snp	T	C	C:20 T:0	CDS	+	1383/2019	461/672	synonymous_variant c.1383T>C p.Leu461Leu	HTZ92_2426	Acinetobacter baumannii_PBP2	penicillin-binding protein 2
Acinetobacter baumannii	11372	CP058289	2607458	snp	A	G	G:20 A:0	CDS	+	1407/2019	469/672	synonymous_variant c.1407A>G p.Ala469Ala	HTZ92_2426	Acinetobacter baumannii_PBP2	penicillin-binding protein 2
Acinetobacter baumannii	11372	CP058289	2607464	snp	C	T	T:20 C:0	CDS	+	1413/2019	471/672	synonymous_variant c.1413C>T p.His471His	HTZ92_2426	Acinetobacter baumannii_PBP2	penicillin-binding protein 2
Acinetobacter baumannii	11372	CP058289	2607629	snp	T	C	C:20 T:0	CDS	+	1578/2019	526/672	synonymous_variant c.1578T>C p.Gly526Gly	HTZ92_2426	Acinetobacter baumannii_PBP2	penicillin-binding protein 2
Acinetobacter baumannii	11372	CP058289	2607698	snp	C	T	T:20 C:0	CDS	+	1647/2019	549/672	synonymous_variant c.1647C>T p.Gly549Gly	HTZ92_2426	Acinetobacter baumannii_PBP2	penicillin-binding protein 2
Acinetobacter baumannii	11372	CP058289	2607743	snp	T	C	C:20 T:0	CDS	+	1692/2019	564/672	synonymous_variant c.1692T>C p.His564His	HTZ92_2426	Acinetobacter baumannii_PBP2	penicillin-binding protein 2
Acinetobacter baumannii	11372	CP058289	2607929	snp	T	C	C:20 T:0	CDS	+	1878/2019	626/672	synonymous_variant c.1878T>C p.Thr626Thr	HTZ92_2426	Acinetobacter baumannii_PBP2	penicillin-binding protein 2
Acinetobacter baumannii	11372	CP058289	2607935	snp	G	A	A:20 G:0	CDS	+	1884/2019	628/672	synonymous_variant c.1884G>A p.Gly628Gly	HTZ92_2426	Acinetobacter baumannii_PBP2	penicillin-binding protein 2
Acinetobacter baumannii	11372	CP058289	2607986	snp	A	T	T:20 A:0	CDS	+	1935/2019	645/672	synonymous_variant c.1935A>T p.Pro645Pro	HTZ92_2426	Acinetobacter baumannii_PBP2	penicillin-binding protein 2
Acinetobacter baumannii	11372	CP058289	2647864	complex	AAAT	GAAC	GAAC:19 AAAT:0	CDS	-	579/2265	192/754	synonymous_variant c.576_579delATTTinsGTTC p.194	HTZ92_2465	Acinetobacter baumannii_fepA#pirA	outer membrane receptor FepA
Acinetobacter baumannii	11372	CP058289	2647918	complex	TACA	CACC	CACC:20 TACA:0	CDS	-	525/2265	174/754	synonymous_variant c.522_525delTGTAinsGGTG p.176	HTZ92_2465	Acinetobacter baumannii_fepA#pirA	outer membrane receptor FepA
Acinetobacter baumannii	11372	CP058289	2647927	complex	CGCA	TGCC	TGCC:19 CGCA:0	CDS	-	516/2265	171/754	synonymous_variant c.513_516delTGCGinsGGCA p.173	HTZ92_2465	Acinetobacter baumannii_fepA#pirA	outer membrane receptor FepA
Acinetobacter baumannii	11372	CP058289	2647975	complex	AATC	GATT	GATT:19 AATC:0	CDS	-	468/2265	155/754	synonymous_variant c.465_468delGATTinsAATC p.157	HTZ92_2465	Acinetobacter baumannii_fepA#pirA	outer membrane receptor FepA
Acinetobacter baumannii	11372	CP058289	2931662	snp	G	A	A:20 G:0	CDS	-	579/717	193/238	synonymous_variant c.579C>T p.Tyr193Tyr	HTZ92_2727	Acinetobacter baumannii_BfmR	DNA-binding response regulator
Acinetobacter baumannii	11372	CP058289	2931791	snp	A	C	C:20 A:0	CDS	-	450/717	150/238	synonymous_variant c.450T>G p.Ser150Ser	HTZ92_2727	Acinetobacter baumannii_BfmR	DNA-binding response regulator
Acinetobacter baumannii	11372	CP058289	2931815	snp	A	G	G:20 A:0	CDS	-	426/717	142/238	synonymous_variant c.426T>C p.Leu142Leu	HTZ92_2727	Acinetobacter baumannii_BfmR	DNA-binding response regulator
Acinetobacter baumannii	11372	CP058289	2931866	snp	G	C	C:20 G:0	CDS	-	375/717	125/238	synonymous_variant c.375C>G p.Thr125Thr	HTZ92_2727	Acinetobacter baumannii_BfmR	DNA-binding response regulator
Acinetobacter baumannii	11372	CP058289	2931983	snp	C	T	T:20 C:0	CDS	-	258/717	86/238	synonymous_variant c.258G>A p.Ala86Ala	HTZ92_2727	Acinetobacter baumannii_BfmR	DNA-binding response regulator
Acinetobacter baumannii	11372	CP058289	2932151	snp	G	A	A:20 G:0	CDS	-	90/717	30/238	synonymous_variant c.90C>T p.Asn30Asn	HTZ92_2727	Acinetobacter baumannii_BfmR	DNA-binding response regulator
Acinetobacter baumannii	11372	CP058289	3145163	snp	A	C	C:20 A:0	CDS	+	240/2232	80/743	synonymous_variant c.240A>C p.Thr80Thr	HTZ92_2915	Acinetobacter baumannii_piuA	TonB-dependent siderophore receptor
Acinetobacter baumannii	11372	CP058289	3145570	snp	G	T	T:20 G:0	CDS	+	647/2232	216/743	missense_variant c.647G>T p.Gly216Val	HTZ92_2915	Acinetobacter baumannii_piuA	TonB-dependent siderophore receptor
Acinetobacter baumannii	11372	CP058289	3146282	snp	A	G	G:20 A:0	CDS	+	1359/2232	453/743	synonymous_variant c.1359A>G p.Glu453Glu	HTZ92_2915	Acinetobacter baumannii_piuA	TonB-dependent siderophore receptor
Acinetobacter baumannii	11372	CP058289	3146315	snp	G	A	A:20 G:0	CDS	+	1392/2232	464/743	synonymous_variant c.1392G>A p.Leu464Leu	HTZ92_2915	Acinetobacter baumannii_piuA	TonB-dependent siderophore receptor
Acinetobacter baumannii	11372	CP058289	3146354	snp	T	C	C:20 T:0	CDS	+	1431/2232	477/743	synonymous_variant c.1431T>C p.Ala477Ala	HTZ92_2915	Acinetobacter baumannii_piuA	TonB-dependent siderophore receptor
Acinetobacter baumannii	11372	CP058289	3146388	snp	A	G	G:20 A:0	CDS	+	1465/2232	489/743	missense_variant c.1465A>G p.Asn489Asp	HTZ92_2915	Acinetobacter baumannii_piuA	TonB-dependent siderophore receptor
Acinetobacter baumannii	11372	CP058289	3146762	snp	C	T	T:20 C:0	CDS	+	1839/2232	613/743	synonymous_variant c.1839C>T p.Tyr613Tyr	HTZ92_2915	Acinetobacter baumannii_piuA	TonB-dependent siderophore receptor
Acinetobacter baumannii	11372	CP058289	3146896	snp	A	G	G:20 A:0	CDS	+	1973/2232	658/743	missense_variant c.1973A>G p.Lys658Arg	HTZ92_2915	Acinetobacter baumannii_piuA	TonB-dependent siderophore receptor
Acinetobacter baumannii	11372	CP058289	3175217	snp	G	C	C:20 G:0	CDS	-	677/756	226/251	missense_variant c.677C>G p.Thr226Ser	HTZ92_2948	Acinetobacter baumannii_tonB_3	TonB-dependent receptor
Acinetobacter baumannii	11372	CP058289	3175237	snp	T	C	C:20 T:0	CDS	-	657/756	219/251	synonymous_variant c.657A>G p.Lys219Lys	HTZ92_2948	Acinetobacter baumannii_tonB_3	TonB-dependent receptor
Acinetobacter baumannii	11372	CP058289	3175396	snp	T	C	C:20 T:0	CDS	-	498/756	166/251	synonymous_variant c.498A>G p.Ser166Ser	HTZ92_2948	Acinetobacter baumannii_tonB_3	TonB-dependent receptor
Acinetobacter baumannii	11372	CP058289	3175402	snp	G	A	A:20 G:0	CDS	-	492/756	164/251	synonymous_variant c.492C>T p.Gly164Gly	HTZ92_2948	Acinetobacter baumannii_tonB_3	TonB-dependent receptor
Acinetobacter baumannii	11372	CP058289	3175525	snp	T	C	C:20 T:0	CDS	-	369/756	123/251	synonymous_variant c.369A>G p.Pro123Pro	HTZ92_2948	Acinetobacter baumannii_tonB_3	TonB-dependent receptor
Acinetobacter baumannii	11372	CP058289	3175603	snp	C	T	T:20 C:0	CDS	-	291/756	97/251	synonymous_variant c.291G>A p.Lys97Lys	HTZ92_2948	Acinetobacter baumannii_tonB_3	TonB-dependent receptor
Acinetobacter baumannii	11372	CP058289	3175660	snp	C	T	T:20 C:0	CDS	-	234/756	78/251	synonymous_variant c.234G>A p.Glu78Glu	HTZ92_2948	Acinetobacter baumannii_tonB_3	TonB-dependent receptor
Acinetobacter baumannii	11372	CP058289	3175729	snp	A	G	G:20 A:0	CDS	-	165/756	55/251	synonymous_variant c.165T>C p.Arg55Arg	HTZ92_2948	Acinetobacter baumannii_tonB_3	TonB-dependent receptor
Acinetobacter baumannii	11372	CP058289	3668592	snp	G	A	A:20 G:0	CDS	-	540/558	180/185	synonymous_variant c.540C>T p.Ile180Ile	HTZ92_3401	Acinetobacter baumannii_ppiA	peptidyl-prolyl cis-trans isomerase
Acinetobacter baumannii	11372	CP058289	3668619	snp	C	T	T:20 C:0	CDS	-	513/558	171/185	synonymous_variant c.513G>A p.Gln171Gln	HTZ92_3401	Acinetobacter baumannii_ppiA	peptidyl-prolyl cis-trans isomerase
Acinetobacter baumannii	11372	CP058289	3668724	complex	CA	GG	GG:19 CA:0	CDS	-	408/558	136/185	missense_variant c.407_408delTGinsCC p.Leu136Pro	HTZ92_3401	Acinetobacter baumannii_ppiA	peptidyl-prolyl cis-trans isomerase
Acinetobacter baumannii	11372	CP058289	3668766	snp	A	G	G:20 A:0	CDS	-	366/558	122/185	synonymous_variant c.366T>C p.Asn122Asn	HTZ92_3401	Acinetobacter baumannii_ppiA	peptidyl-prolyl cis-trans isomerase
Acinetobacter baumannii	11372	CP058289	3668804	snp	T	A	A:20 T:0	CDS	-	328/558	110/185	missense_variant c.328A>T p.Thr110Ser	HTZ92_3401	Acinetobacter baumannii_ppiA	peptidyl-prolyl cis-trans isomerase
Acinetobacter baumannii	11372	CP058289	3668853	snp	T	C	C:20 T:0	CDS	-	279/558	93/185	synonymous_variant c.279A>G p.Ala93Ala	HTZ92_3401	Acinetobacter baumannii_ppiA	peptidyl-prolyl cis-trans isomerase
Acinetobacter baumannii	11372	CP058289	3668899	snp	A	G	G:20 A:0	CDS	-	233/558	78/185	missense_variant c.233T>C p.Val78Ala	HTZ92_3401	Acinetobacter baumannii_ppiA	peptidyl-prolyl cis-trans isomerase
Acinetobacter baumannii	11372	CP058289	3669081	snp	C	T	T:20 C:0	CDS	-	51/558	17/185	synonymous_variant c.51G>A p.Val17Val	HTZ92_3401	Acinetobacter baumannii_ppiA	peptidyl-prolyl cis-trans isomerase
Acinetobacter baumannii	12428	CP058289	47561	snp	G	A	A:20 G:0	CDS	-	1413/1458	471/485	synonymous_variant c.1413C>T p.His471His	HTZ92_0053	Acinetobacter baumannii_envZ	two-component system sensor histidine kinase
Acinetobacter baumannii	12428	CP058289	47582	snp	A	G	G:20 A:0	CDS	-	1392/1458	464/485	synonymous_variant c.1392T>C p.Ala464Ala	HTZ92_0053	Acinetobacter baumannii_envZ	two-component system sensor histidine kinase
Acinetobacter baumannii	12428	CP058289	47759	snp	T	A	A:20 T:0	CDS	-	1215/1458	405/485	synonymous_variant c.1215A>T p.Ile405Ile	HTZ92_0053	Acinetobacter baumannii_envZ	two-component system sensor histidine kinase
Acinetobacter baumannii	12428	CP058289	47771	snp	A	T	T:20 A:0	CDS	-	1203/1458	401/485	synonymous_variant c.1203T>A p.Pro401Pro	HTZ92_0053	Acinetobacter baumannii_envZ	two-component system sensor histidine kinase
Acinetobacter baumannii	12428	CP058289	47843	snp	T	C	C:20 T:0	CDS	-	1131/1458	377/485	synonymous_variant c.1131A>G p.Pro377Pro	HTZ92_0053	Acinetobacter baumannii_envZ	two-component system sensor histidine kinase
Acinetobacter baumannii	12428	CP058289	47924	snp	G	C	C:20 G:0	CDS	-	1050/1458	350/485	synonymous_variant c.1050C>G p.Pro350Pro	HTZ92_0053	Acinetobacter baumannii_envZ	two-component system sensor histidine kinase
Acinetobacter baumannii	12428	CP058289	47984	snp	C	T	T:20 C:0	CDS	-	990/1458	330/485	synonymous_variant c.990G>A p.Leu330Leu	HTZ92_0053	Acinetobacter baumannii_envZ	two-component system sensor histidine kinase
Acinetobacter baumannii	12428	CP058289	48002	snp	G	A	A:20 G:0	CDS	-	972/1458	324/485	synonymous_variant c.972C>T p.Thr324Thr	HTZ92_0053	Acinetobacter baumannii_envZ	two-component system sensor histidine kinase
Acinetobacter baumannii	12428	CP058289	48032	snp	A	G	G:20 A:0	CDS	-	942/1458	314/485	synonymous_variant c.942T>C p.Arg314Arg	HTZ92_0053	Acinetobacter baumannii_envZ	two-component system sensor histidine kinase
Acinetobacter baumannii	12428	CP058289	48050	snp	T	C	C:20 T:0	CDS	-	924/1458	308/485	synonymous_variant c.924A>G p.Gln308Gln	HTZ92_0053	Acinetobacter baumannii_envZ	two-component system sensor histidine kinase
Acinetobacter baumannii	12428	CP058289	48122	snp	C	T	T:20 C:0	CDS	-	852/1458	284/485	synonymous_variant c.852G>A p.Glu284Glu	HTZ92_0053	Acinetobacter baumannii_envZ	two-component system sensor histidine kinase
Acinetobacter baumannii	12428	CP058289	48146	snp	A	G	G:20 A:0	CDS	-	828/1458	276/485	synonymous_variant c.828T>C p.Leu276Leu	HTZ92_0053	Acinetobacter baumannii_envZ	two-component system sensor histidine kinase
Acinetobacter baumannii	12428	CP058289	48203	snp	C	A	A:20 C:0	CDS	-	771/1458	257/485	synonymous_variant c.771G>T p.Thr257Thr	HTZ92_0053	Acinetobacter baumannii_envZ	two-component system sensor histidine kinase
Acinetobacter baumannii	12428	CP058289	48374	snp	A	G	G:20 A:0	CDS	-	600/1458	200/485	synonymous_variant c.600T>C p.Ile200Ile	HTZ92_0053	Acinetobacter baumannii_envZ	two-component system sensor histidine kinase
Acinetobacter baumannii	12428	CP058289	48497	snp	G	A	A:20 G:0	CDS	-	477/1458	159/485	synonymous_variant c.477C>T p.Ile159Ile	HTZ92_0053	Acinetobacter baumannii_envZ	two-component system sensor histidine kinase
Acinetobacter baumannii	12428	CP058289	48662	snp	A	G	G:20 A:0	CDS	-	312/1458	104/485	synonymous_variant c.312T>C p.Arg104Arg	HTZ92_0053	Acinetobacter baumannii_envZ	two-component system sensor histidine kinase
Acinetobacter baumannii	12428	CP058289	48755	snp	T	C	C:20 T:0	CDS	-	219/1458	73/485	synonymous_variant c.219A>G p.Ala73Ala	HTZ92_0053	Acinetobacter baumannii_envZ	two-component system sensor histidine kinase
Acinetobacter baumannii	12428	CP058289	48884	snp	A	G	G:20 A:0	CDS	-	90/1458	30/485	synonymous_variant c.90T>C p.Asp30Asp	HTZ92_0053	Acinetobacter baumannii_envZ	two-component system sensor histidine kinase
Acinetobacter baumannii	12428	CP058289	78622	complex	ATTG	GTTA	GTTA:20 ATTG:0	CDS	+	387/1833	129/610	synonymous_variant c.387_390delATTGinsGTTA p.131	HTZ92_0076	Acinetobacter baumannii_ftsI#pbp3	peptide ABC transporter permease
Acinetobacter baumannii	12428	CP058289	79003	snp	T	A	A:20 T:0	CDS	+	768/1833	256/610	synonymous_variant c.768T>A p.Pro256Pro	HTZ92_0076	Acinetobacter baumannii_ftsI#pbp3	peptide ABC transporter permease
Acinetobacter baumannii	12428	CP058289	79015	snp	C	T	T:20 C:0	CDS	+	780/1833	260/610	synonymous_variant c.780C>T p.Ile260Ile	HTZ92_0076	Acinetobacter baumannii_ftsI#pbp3	peptide ABC transporter permease
Acinetobacter baumannii	12428	CP058289	79141	snp	A	G	G:20 A:0	CDS	+	906/1833	302/610	synonymous_variant c.906A>G p.Ala302Ala	HTZ92_0076	Acinetobacter baumannii_ftsI#pbp3	peptide ABC transporter permease
Acinetobacter baumannii	12428	CP058289	79216	snp	G	T	T:20 G:0	CDS	+	981/1833	327/610	synonymous_variant c.981G>T p.Gly327Gly	HTZ92_0076	Acinetobacter baumannii_ftsI#pbp3	peptide ABC transporter permease
Acinetobacter baumannii	12428	CP058289	79318	snp	C	T	T:20 C:0	CDS	+	1083/1833	361/610	synonymous_variant c.1083C>T p.Ser361Ser	HTZ92_0076	Acinetobacter baumannii_ftsI#pbp3	peptide ABC transporter permease
Acinetobacter baumannii	12428	CP058289	79432	snp	G	A	A:20 G:0	CDS	+	1197/1833	399/610	synonymous_variant c.1197G>A p.Ala399Ala	HTZ92_0076	Acinetobacter baumannii_ftsI#pbp3	peptide ABC transporter permease
Acinetobacter baumannii	12428	CP058289	79779	snp	C	T	T:20 C:0	CDS	+	1544/1833	515/610	missense_variant c.1544C>T p.Ala515Val	HTZ92_0076	Acinetobacter baumannii_ftsI#pbp3	peptide ABC transporter permease
Acinetobacter baumannii	12428	CP058289	79801	snp	A	T	T:20 A:0	CDS	+	1566/1833	522/610	synonymous_variant c.1566A>T p.Val522Val	HTZ92_0076	Acinetobacter baumannii_ftsI#pbp3	peptide ABC transporter permease
Acinetobacter baumannii	12428	CP058289	510459	snp	A	T	T:20 A:0	CDS	-	3087/3177	1029/1058	synonymous_variant c.3087T>A p.Gly1029Gly	HTZ92_0479	Acinetobacter baumannii_AdeJ	resistance nodulation cell division family member TbtB
Acinetobacter baumannii	12428	CP058289	510774	snp	T	G	G:20 T:0	CDS	-	2772/3177	924/1058	synonymous_variant c.2772A>C p.Gly924Gly	HTZ92_0479	Acinetobacter baumannii_AdeJ	resistance nodulation cell division family member TbtB
Acinetobacter baumannii	12428	CP058289	510957	snp	T	C	C:20 T:0	CDS	-	2589/3177	863/1058	synonymous_variant c.2589A>G p.Glu863Glu	HTZ92_0479	Acinetobacter baumannii_AdeJ	resistance nodulation cell division family member TbtB
Acinetobacter baumannii	12428	CP058289	511041	snp	A	G	G:20 A:0	CDS	-	2505/3177	835/1058	synonymous_variant c.2505T>C p.Gly835Gly	HTZ92_0479	Acinetobacter baumannii_AdeJ	resistance nodulation cell division family member TbtB
Acinetobacter baumannii	12428	CP058289	511398	snp	C	A	A:20 C:0	CDS	-	2148/3177	716/1058	synonymous_variant c.2148G>T p.Gly716Gly	HTZ92_0479	Acinetobacter baumannii_AdeJ	resistance nodulation cell division family member TbtB
Acinetobacter baumannii	12428	CP058289	511545	snp	T	C	C:20 T:0	CDS	-	2001/3177	667/1058	synonymous_variant c.2001A>G p.Pro667Pro	HTZ92_0479	Acinetobacter baumannii_AdeJ	resistance nodulation cell division family member TbtB
Acinetobacter baumannii	12428	CP058289	512259	snp	G	C	C:20 G:0	CDS	-	1287/3177	429/1058	synonymous_variant c.1287C>G p.Thr429Thr	HTZ92_0479	Acinetobacter baumannii_AdeJ	resistance nodulation cell division family member TbtB
Acinetobacter baumannii	12428	CP058289	512277	snp	A	G	G:20 A:0	CDS	-	1269/3177	423/1058	synonymous_variant c.1269T>C p.Asp423Asp	HTZ92_0479	Acinetobacter baumannii_AdeJ	resistance nodulation cell division family member TbtB
Acinetobacter baumannii	12428	CP058289	512373	snp	A	G	G:20 A:0	CDS	-	1173/3177	391/1058	synonymous_variant c.1173T>C p.Asn391Asn	HTZ92_0479	Acinetobacter baumannii_AdeJ	resistance nodulation cell division family member TbtB
Acinetobacter baumannii	12428	CP058289	512814	snp	C	T	T:20 C:0	CDS	-	732/3177	244/1058	synonymous_variant c.732G>A p.Glu244Glu	HTZ92_0479	Acinetobacter baumannii_AdeJ	resistance nodulation cell division family member TbtB
Acinetobacter baumannii	12428	CP058289	512901	snp	A	G	G:20 A:0	CDS	-	645/3177	215/1058	synonymous_variant c.645T>C p.Ala215Ala	HTZ92_0479	Acinetobacter baumannii_AdeJ	resistance nodulation cell division family member TbtB
Acinetobacter baumannii	12428	CP058289	513006	snp	A	G	G:20 A:0	CDS	-	540/3177	180/1058	synonymous_variant c.540T>C p.Gly180Gly	HTZ92_0479	Acinetobacter baumannii_AdeJ	resistance nodulation cell division family member TbtB
Acinetobacter baumannii	12428	CP058289	513480	snp	T	C	C:20 T:0	CDS	-	66/3177	22/1058	synonymous_variant c.66A>G p.Ala22Ala	HTZ92_0479	Acinetobacter baumannii_AdeJ	resistance nodulation cell division family member TbtB
Acinetobacter baumannii	12428	CP058289	899016	snp	T	C	C:20 T:0	CDS	-	1041/1152	347/383	synonymous_variant c.1041A>G p.Val347Val	HTZ92_0792	Acinetobacter baumannii_ADC	class C beta-lactamase
Acinetobacter baumannii	12428	CP058289	899035	snp	T	G	G:20 T:0	CDS	-	1022/1152	341/383	missense_variant c.1022A>C p.Asn341Thr	HTZ92_0792	Acinetobacter baumannii_ADC	class C beta-lactamase
Acinetobacter baumannii	12428	CP058289	899073	complex	CTCT	TTCC	TTCC:19 CTCT:0	CDS	-	984/1152	327/383	synonymous_variant c.981_984delAGAGinsGGAA p.329	HTZ92_0792	Acinetobacter baumannii_ADC	class C beta-lactamase
Acinetobacter baumannii	12428	CP058289	899178	complex	AAGCGCT	GAGTGCC	GAGTGCC:18 AAGCGCT:0	CDS	-	879/1152	291/383	synonymous_variant c.873_879delAGCGCTTinsGGCACTC p.294	HTZ92_0792	Acinetobacter baumannii_ADC	class C beta-lactamase
Acinetobacter baumannii	12428	CP058289	899214	snp	T	C	C:19 T:0	CDS	-	843/1152	281/383	synonymous_variant c.843A>G p.Gln281Gln	HTZ92_0792	Acinetobacter baumannii_ADC	class C beta-lactamase
Acinetobacter baumannii	12428	CP058289	899249	complex	TC	CT	CT:19 TC:0	CDS	-	808/1152	269/383	missense_variant c.807_808delGAinsAG p.Thr270Ala	HTZ92_0792	Acinetobacter baumannii_ADC	class C beta-lactamase
Acinetobacter baumannii	12428	CP058289	899259	snp	C	T	T:19 C:0	CDS	-	798/1152	266/383	synonymous_variant c.798G>A p.Gln266Gln	HTZ92_0792	Acinetobacter baumannii_ADC	class C beta-lactamase
Acinetobacter baumannii	12428	CP058289	899265	complex	GTTA	ATTT	ATTT:18 GTTA:0	CDS	-	792/1152	263/383	synonymous_variant c.789_792delTAACinsAAAT p.265	HTZ92_0792	Acinetobacter baumannii_ADC	class C beta-lactamase
Acinetobacter baumannii	12428	CP058289	899295	complex	ATCC	GTCG	GTCG:18 ATCC:0	CDS	-	762/1152	253/383	synonymous_variant c.759_762delGGATinsCGAC p.255	HTZ92_0792	Acinetobacter baumannii_ADC	class C beta-lactamase
Acinetobacter baumannii	12428	CP058289	899303	complex	AGGTG	GTGTC	GTGTC:18 AGGTG:0	CDS	-	754/1152	250/383	synonymous_variant c.750_754delCACCTinsGACAC p.253	HTZ92_0792	Acinetobacter baumannii_ADC	class C beta-lactamase
Acinetobacter baumannii	12428	CP058289	899318	complex	CG	TA	TA:18 CG:0	CDS	-	739/1152	246/383	missense_variant c.738_739delCGinsTA p.Gly247Ser	HTZ92_0792	Acinetobacter baumannii_ADC	class C beta-lactamase
Acinetobacter baumannii	12428	CP058289	899400	snp	T	C	C:19 T:0	CDS	-	657/1152	219/383	synonymous_variant c.657A>G p.Gln219Gln	HTZ92_0792	Acinetobacter baumannii_ADC	class C beta-lactamase
Acinetobacter baumannii	12428	CP058289	899505	snp	C	T	T:19 C:0	CDS	-	552/1152	184/383	synonymous_variant c.552G>A p.Lys184Lys	HTZ92_0792	Acinetobacter baumannii_ADC	class C beta-lactamase
Acinetobacter baumannii	12428	CP058289	899516	complex	GG	AA	AA:18 GG:0	CDS	-	541/1152	180/383	synonymous_variant c.540_541delCCinsTT p.182	HTZ92_0792	Acinetobacter baumannii_ADC	class C beta-lactamase
Acinetobacter baumannii	12428	CP058289	899523	snp	A	G	G:19 A:0	CDS	-	534/1152	178/383	synonymous_variant c.534T>C p.Ser178Ser	HTZ92_0792	Acinetobacter baumannii_ADC	class C beta-lactamase
Acinetobacter baumannii	12428	CP058289	899529	snp	A	G	G:19 A:0	CDS	-	528/1152	176/383	synonymous_variant c.528T>C p.Asn176Asn	HTZ92_0792	Acinetobacter baumannii_ADC	class C beta-lactamase
Acinetobacter baumannii	12428	CP058289	899543	complex	TG	GA	GA:19 TG:0	CDS	-	514/1152	171/383	synonymous_variant c.513_514delCAinsTC p.173	HTZ92_0792	Acinetobacter baumannii_ADC	class C beta-lactamase
Acinetobacter baumannii	12428	CP058289	899558	snp	G	A	A:20 G:0	CDS	-	499/1152	167/383	missense_variant c.499C>T p.Pro167Ser	HTZ92_0792	Acinetobacter baumannii_ADC	class C beta-lactamase
Acinetobacter baumannii	12428	CP058289	899580	snp	G	A	A:20 G:0	CDS	-	477/1152	159/383	synonymous_variant c.477C>T p.Phe159Phe	HTZ92_0792	Acinetobacter baumannii_ADC	class C beta-lactamase
Acinetobacter baumannii	12428	CP058289	899586	snp	A	T	T:20 A:0	CDS	-	471/1152	157/383	synonymous_variant c.471T>A p.Thr157Thr	HTZ92_0792	Acinetobacter baumannii_ADC	class C beta-lactamase
Acinetobacter baumannii	12428	CP058289	899598	complex	TTGG	CTGA	CTGA:20 TTGG:0	CDS	-	459/1152	152/383	synonymous_variant c.456_459delCCAAinsTCAG p.154	HTZ92_0792	Acinetobacter baumannii_ADC	class C beta-lactamase
Acinetobacter baumannii	12428	CP058289	899609	snp	G	T	T:20 G:0	CDS	-	448/1152	150/383	missense_variant c.448C>A p.Gln150Lys	HTZ92_0792	Acinetobacter baumannii_ADC	class C beta-lactamase
Acinetobacter baumannii	12428	CP058289	899625	snp	C	T	T:20 C:0	CDS	-	432/1152	144/383	synonymous_variant c.432G>A p.Gln144Gln	HTZ92_0792	Acinetobacter baumannii_ADC	class C beta-lactamase
Acinetobacter baumannii	12428	CP058289	2606207	snp	G	A	A:20 G:0	CDS	+	156/2019	52/672	synonymous_variant c.156G>A p.Thr52Thr	HTZ92_2426	Acinetobacter baumannii_PBP2	penicillin-binding protein 2
Acinetobacter baumannii	12428	CP058289	2606312	snp	C	T	T:20 C:0	CDS	+	261/2019	87/672	synonymous_variant c.261C>T p.Thr87Thr	HTZ92_2426	Acinetobacter baumannii_PBP2	penicillin-binding protein 2
Acinetobacter baumannii	12428	CP058289	2606381	snp	A	G	G:20 A:0	CDS	+	330/2019	110/672	synonymous_variant c.330A>G p.Glu110Glu	HTZ92_2426	Acinetobacter baumannii_PBP2	penicillin-binding protein 2
Acinetobacter baumannii	12428	CP058289	2606417	snp	C	T	T:20 C:0	CDS	+	366/2019	122/672	synonymous_variant c.366C>T p.Arg122Arg	HTZ92_2426	Acinetobacter baumannii_PBP2	penicillin-binding protein 2
Acinetobacter baumannii	12428	CP058289	2606468	snp	C	T	T:20 C:0	CDS	+	417/2019	139/672	synonymous_variant c.417C>T p.Thr139Thr	HTZ92_2426	Acinetobacter baumannii_PBP2	penicillin-binding protein 2
Acinetobacter baumannii	12428	CP058289	2606507	complex	GTTCCCC	ATTTCCT	ATTTCCT:20 GTTCCCC:0	CDS	+	456/2019	152/672	synonymous_variant c.456_462delGTTCCCCinsATTTCCT p.155	HTZ92_2426	Acinetobacter baumannii_PBP2	penicillin-binding protein 2
Acinetobacter baumannii	12428	CP058289	2606636	snp	T	C	C:20 T:0	CDS	+	585/2019	195/672	synonymous_variant c.585T>C p.Tyr195Tyr	HTZ92_2426	Acinetobacter baumannii_PBP2	penicillin-binding protein 2
Acinetobacter baumannii	12428	CP058289	2606774	snp	T	C	C:20 T:0	CDS	+	723/2019	241/672	synonymous_variant c.723T>C p.Thr241Thr	HTZ92_2426	Acinetobacter baumannii_PBP2	penicillin-binding protein 2
Acinetobacter baumannii	12428	CP058289	2606825	complex	GTCG	ATCA	ATCA:20 GTCG:0	CDS	+	774/2019	258/672	synonymous_variant c.774_777delGTCGinsATCA p.260	HTZ92_2426	Acinetobacter baumannii_PBP2	penicillin-binding protein 2
Acinetobacter baumannii	12428	CP058289	2606834	snp	A	G	G:20 A:0	CDS	+	783/2019	261/672	synonymous_variant c.783A>G p.Gln261Gln	HTZ92_2426	Acinetobacter baumannii_PBP2	penicillin-binding protein 2
Acinetobacter baumannii	12428	CP058289	2606840	snp	T	A	A:20 T:0	CDS	+	789/2019	263/672	synonymous_variant c.789T>A p.Ala263Ala	HTZ92_2426	Acinetobacter baumannii_PBP2	penicillin-binding protein 2
Acinetobacter baumannii	12428	CP058289	2606879	snp	T	C	C:20 T:0	CDS	+	828/2019	276/672	synonymous_variant c.828T>C p.Thr276Thr	HTZ92_2426	Acinetobacter baumannii_PBP2	penicillin-binding protein 2
Acinetobacter baumannii	12428	CP058289	2606918	snp	C	T	T:20 C:0	CDS	+	867/2019	289/672	synonymous_variant c.867C>T p.Asn289Asn	HTZ92_2426	Acinetobacter baumannii_PBP2	penicillin-binding protein 2
Acinetobacter baumannii	12428	CP058289	2607107	snp	C	T	T:20 C:0	CDS	+	1056/2019	352/672	synonymous_variant c.1056C>T p.Gly352Gly	HTZ92_2426	Acinetobacter baumannii_PBP2	penicillin-binding protein 2
Acinetobacter baumannii	12428	CP058289	2607161	snp	T	C	C:20 T:0	CDS	+	1110/2019	370/672	synonymous_variant c.1110T>C p.Gly370Gly	HTZ92_2426	Acinetobacter baumannii_PBP2	penicillin-binding protein 2
Acinetobacter baumannii	12428	CP058289	2607170	snp	T	C	C:20 T:0	CDS	+	1119/2019	373/672	synonymous_variant c.1119T>C p.Ile373Ile	HTZ92_2426	Acinetobacter baumannii_PBP2	penicillin-binding protein 2
Acinetobacter baumannii	12428	CP058289	2607206	snp	T	C	C:20 T:0	CDS	+	1155/2019	385/672	synonymous_variant c.1155T>C p.Asp385Asp	HTZ92_2426	Acinetobacter baumannii_PBP2	penicillin-binding protein 2
Acinetobacter baumannii	12428	CP058289	2607227	snp	T	C	C:20 T:0	CDS	+	1176/2019	392/672	synonymous_variant c.1176T>C p.Ala392Ala	HTZ92_2426	Acinetobacter baumannii_PBP2	penicillin-binding protein 2
Acinetobacter baumannii	12428	CP058289	2607422	snp	C	T	T:20 C:0	CDS	+	1371/2019	457/672	synonymous_variant c.1371C>T p.Thr457Thr	HTZ92_2426	Acinetobacter baumannii_PBP2	penicillin-binding protein 2
Acinetobacter baumannii	12428	CP058289	2607434	snp	T	C	C:20 T:0	CDS	+	1383/2019	461/672	synonymous_variant c.1383T>C p.Leu461Leu	HTZ92_2426	Acinetobacter baumannii_PBP2	penicillin-binding protein 2
Acinetobacter baumannii	12428	CP058289	2607458	snp	A	G	G:20 A:0	CDS	+	1407/2019	469/672	synonymous_variant c.1407A>G p.Ala469Ala	HTZ92_2426	Acinetobacter baumannii_PBP2	penicillin-binding protein 2
Acinetobacter baumannii	12428	CP058289	2607464	snp	C	T	T:20 C:0	CDS	+	1413/2019	471/672	synonymous_variant c.1413C>T p.His471His	HTZ92_2426	Acinetobacter baumannii_PBP2	penicillin-binding protein 2
Acinetobacter baumannii	12428	CP058289	2607629	snp	T	C	C:20 T:0	CDS	+	1578/2019	526/672	synonymous_variant c.1578T>C p.Gly526Gly	HTZ92_2426	Acinetobacter baumannii_PBP2	penicillin-binding protein 2
Acinetobacter baumannii	12428	CP058289	2607698	snp	C	T	T:20 C:0	CDS	+	1647/2019	549/672	synonymous_variant c.1647C>T p.Gly549Gly	HTZ92_2426	Acinetobacter baumannii_PBP2	penicillin-binding protein 2
Acinetobacter baumannii	12428	CP058289	2607743	snp	T	C	C:20 T:0	CDS	+	1692/2019	564/672	synonymous_variant c.1692T>C p.His564His	HTZ92_2426	Acinetobacter baumannii_PBP2	penicillin-binding protein 2
Acinetobacter baumannii	12428	CP058289	2607929	snp	T	C	C:20 T:0	CDS	+	1878/2019	626/672	synonymous_variant c.1878T>C p.Thr626Thr	HTZ92_2426	Acinetobacter baumannii_PBP2	penicillin-binding protein 2
Acinetobacter baumannii	12428	CP058289	2607935	snp	G	A	A:20 G:0	CDS	+	1884/2019	628/672	synonymous_variant c.1884G>A p.Gly628Gly	HTZ92_2426	Acinetobacter baumannii_PBP2	penicillin-binding protein 2
Acinetobacter baumannii	12428	CP058289	2607986	snp	A	T	T:20 A:0	CDS	+	1935/2019	645/672	synonymous_variant c.1935A>T p.Pro645Pro	HTZ92_2426	Acinetobacter baumannii_PBP2	penicillin-binding protein 2
Acinetobacter baumannii	12428	CP058289	2647864	complex	AAAT	GAAC	GAAC:20 AAAT:0	CDS	-	579/2265	192/754	synonymous_variant c.576_579delATTTinsGTTC p.194	HTZ92_2465	Acinetobacter baumannii_fepA#pirA	outer membrane receptor FepA
Acinetobacter baumannii	12428	CP058289	2647918	complex	TACA	CACC	CACC:18 TACA:0	CDS	-	525/2265	174/754	synonymous_variant c.522_525delTGTAinsGGTG p.176	HTZ92_2465	Acinetobacter baumannii_fepA#pirA	outer membrane receptor FepA
Acinetobacter baumannii	12428	CP058289	2647927	complex	CGCA	TGCC	TGCC:19 CGCA:0	CDS	-	516/2265	171/754	synonymous_variant c.513_516delTGCGinsGGCA p.173	HTZ92_2465	Acinetobacter baumannii_fepA#pirA	outer membrane receptor FepA
Acinetobacter baumannii	12428	CP058289	2647975	complex	AATC	GATT	GATT:19 AATC:0	CDS	-	468/2265	155/754	synonymous_variant c.465_468delGATTinsAATC p.157	HTZ92_2465	Acinetobacter baumannii_fepA#pirA	outer membrane receptor FepA
Acinetobacter baumannii	12428	CP058289	2931662	snp	G	A	A:20 G:0	CDS	-	579/717	193/238	synonymous_variant c.579C>T p.Tyr193Tyr	HTZ92_2727	Acinetobacter baumannii_BfmR	DNA-binding response regulator
Acinetobacter baumannii	12428	CP058289	2931791	snp	A	C	C:20 A:0	CDS	-	450/717	150/238	synonymous_variant c.450T>G p.Ser150Ser	HTZ92_2727	Acinetobacter baumannii_BfmR	DNA-binding response regulator
Acinetobacter baumannii	12428	CP058289	2931815	snp	A	G	G:20 A:0	CDS	-	426/717	142/238	synonymous_variant c.426T>C p.Leu142Leu	HTZ92_2727	Acinetobacter baumannii_BfmR	DNA-binding response regulator
Acinetobacter baumannii	12428	CP058289	2931866	snp	G	C	C:20 G:0	CDS	-	375/717	125/238	synonymous_variant c.375C>G p.Thr125Thr	HTZ92_2727	Acinetobacter baumannii_BfmR	DNA-binding response regulator
Acinetobacter baumannii	12428	CP058289	2931983	snp	C	T	T:20 C:0	CDS	-	258/717	86/238	synonymous_variant c.258G>A p.Ala86Ala	HTZ92_2727	Acinetobacter baumannii_BfmR	DNA-binding response regulator
Acinetobacter baumannii	12428	CP058289	2932151	snp	G	A	A:20 G:0	CDS	-	90/717	30/238	synonymous_variant c.90C>T p.Asn30Asn	HTZ92_2727	Acinetobacter baumannii_BfmR	DNA-binding response regulator
Acinetobacter baumannii	12428	CP058289	3145163	snp	A	C	C:20 A:0	CDS	+	240/2232	80/743	synonymous_variant c.240A>C p.Thr80Thr	HTZ92_2915	Acinetobacter baumannii_piuA	TonB-dependent siderophore receptor
Acinetobacter baumannii	12428	CP058289	3145570	snp	G	T	T:20 G:0	CDS	+	647/2232	216/743	missense_variant c.647G>T p.Gly216Val	HTZ92_2915	Acinetobacter baumannii_piuA	TonB-dependent siderophore receptor
Acinetobacter baumannii	12428	CP058289	3146282	snp	A	G	G:20 A:0	CDS	+	1359/2232	453/743	synonymous_variant c.1359A>G p.Glu453Glu	HTZ92_2915	Acinetobacter baumannii_piuA	TonB-dependent siderophore receptor
Acinetobacter baumannii	12428	CP058289	3146315	snp	G	A	A:20 G:0	CDS	+	1392/2232	464/743	synonymous_variant c.1392G>A p.Leu464Leu	HTZ92_2915	Acinetobacter baumannii_piuA	TonB-dependent siderophore receptor
Acinetobacter baumannii	12428	CP058289	3146354	snp	T	C	C:20 T:0	CDS	+	1431/2232	477/743	synonymous_variant c.1431T>C p.Ala477Ala	HTZ92_2915	Acinetobacter baumannii_piuA	TonB-dependent siderophore receptor
Acinetobacter baumannii	12428	CP058289	3146388	snp	A	G	G:20 A:0	CDS	+	1465/2232	489/743	missense_variant c.1465A>G p.Asn489Asp	HTZ92_2915	Acinetobacter baumannii_piuA	TonB-dependent siderophore receptor
Acinetobacter baumannii	12428	CP058289	3146762	snp	C	T	T:20 C:0	CDS	+	1839/2232	613/743	synonymous_variant c.1839C>T p.Tyr613Tyr	HTZ92_2915	Acinetobacter baumannii_piuA	TonB-dependent siderophore receptor
Acinetobacter baumannii	12428	CP058289	3146896	snp	A	G	G:20 A:0	CDS	+	1973/2232	658/743	missense_variant c.1973A>G p.Lys658Arg	HTZ92_2915	Acinetobacter baumannii_piuA	TonB-dependent siderophore receptor
Acinetobacter baumannii	12428	CP058289	3175217	snp	G	C	C:20 G:0	CDS	-	677/756	226/251	missense_variant c.677C>G p.Thr226Ser	HTZ92_2948	Acinetobacter baumannii_tonB_3	TonB-dependent receptor
Acinetobacter baumannii	12428	CP058289	3175237	snp	T	C	C:20 T:0	CDS	-	657/756	219/251	synonymous_variant c.657A>G p.Lys219Lys	HTZ92_2948	Acinetobacter baumannii_tonB_3	TonB-dependent receptor
Acinetobacter baumannii	12428	CP058289	3175396	snp	T	C	C:20 T:0	CDS	-	498/756	166/251	synonymous_variant c.498A>G p.Ser166Ser	HTZ92_2948	Acinetobacter baumannii_tonB_3	TonB-dependent receptor
Acinetobacter baumannii	12428	CP058289	3175402	snp	G	A	A:20 G:0	CDS	-	492/756	164/251	synonymous_variant c.492C>T p.Gly164Gly	HTZ92_2948	Acinetobacter baumannii_tonB_3	TonB-dependent receptor
Acinetobacter baumannii	12428	CP058289	3175525	snp	T	C	C:20 T:0	CDS	-	369/756	123/251	synonymous_variant c.369A>G p.Pro123Pro	HTZ92_2948	Acinetobacter baumannii_tonB_3	TonB-dependent receptor
Acinetobacter baumannii	12428	CP058289	3175603	snp	C	T	T:20 C:0	CDS	-	291/756	97/251	synonymous_variant c.291G>A p.Lys97Lys	HTZ92_2948	Acinetobacter baumannii_tonB_3	TonB-dependent receptor
Acinetobacter baumannii	12428	CP058289	3175660	snp	C	T	T:20 C:0	CDS	-	234/756	78/251	synonymous_variant c.234G>A p.Glu78Glu	HTZ92_2948	Acinetobacter baumannii_tonB_3	TonB-dependent receptor
Acinetobacter baumannii	12428	CP058289	3175729	snp	A	G	G:20 A:0	CDS	-	165/756	55/251	synonymous_variant c.165T>C p.Arg55Arg	HTZ92_2948	Acinetobacter baumannii_tonB_3	TonB-dependent receptor
Acinetobacter baumannii	12428	CP058289	3668592	snp	G	A	A:20 G:0	CDS	-	540/558	180/185	synonymous_variant c.540C>T p.Ile180Ile	HTZ92_3401	Acinetobacter baumannii_ppiA	peptidyl-prolyl cis-trans isomerase
Acinetobacter baumannii	12428	CP058289	3668619	snp	C	T	T:20 C:0	CDS	-	513/558	171/185	synonymous_variant c.513G>A p.Gln171Gln	HTZ92_3401	Acinetobacter baumannii_ppiA	peptidyl-prolyl cis-trans isomerase
Acinetobacter baumannii	12428	CP058289	3668724	complex	CA	GG	GG:18 CA:0	CDS	-	408/558	136/185	missense_variant c.407_408delTGinsCC p.Leu136Pro	HTZ92_3401	Acinetobacter baumannii_ppiA	peptidyl-prolyl cis-trans isomerase
Acinetobacter baumannii	12428	CP058289	3668766	snp	A	G	G:20 A:0	CDS	-	366/558	122/185	synonymous_variant c.366T>C p.Asn122Asn	HTZ92_3401	Acinetobacter baumannii_ppiA	peptidyl-prolyl cis-trans isomerase
Acinetobacter baumannii	12428	CP058289	3668804	snp	T	A	A:20 T:0	CDS	-	328/558	110/185	missense_variant c.328A>T p.Thr110Ser	HTZ92_3401	Acinetobacter baumannii_ppiA	peptidyl-prolyl cis-trans isomerase
Acinetobacter baumannii	12428	CP058289	3668853	snp	T	C	C:20 T:0	CDS	-	279/558	93/185	synonymous_variant c.279A>G p.Ala93Ala	HTZ92_3401	Acinetobacter baumannii_ppiA	peptidyl-prolyl cis-trans isomerase
Acinetobacter baumannii	12428	CP058289	3668899	snp	A	G	G:20 A:0	CDS	-	233/558	78/185	missense_variant c.233T>C p.Val78Ala	HTZ92_3401	Acinetobacter baumannii_ppiA	peptidyl-prolyl cis-trans isomerase
Acinetobacter baumannii	12428	CP058289	3669081	snp	C	T	T:20 C:0	CDS	-	51/558	17/185	synonymous_variant c.51G>A p.Val17Val	HTZ92_3401	Acinetobacter baumannii_ppiA	peptidyl-prolyl cis-trans isomerase
Acinetobacter baumannii	17092	CP058289	47561	snp	G	A	A:20 G:0	CDS	-	1413/1458	471/485	synonymous_variant c.1413C>T p.His471His	HTZ92_0053	Acinetobacter baumannii_envZ	two-component system sensor histidine kinase
Acinetobacter baumannii	17092	CP058289	47582	snp	A	G	G:20 A:0	CDS	-	1392/1458	464/485	synonymous_variant c.1392T>C p.Ala464Ala	HTZ92_0053	Acinetobacter baumannii_envZ	two-component system sensor histidine kinase
Acinetobacter baumannii	17092	CP058289	47759	snp	T	A	A:20 T:0	CDS	-	1215/1458	405/485	synonymous_variant c.1215A>T p.Ile405Ile	HTZ92_0053	Acinetobacter baumannii_envZ	two-component system sensor histidine kinase
Acinetobacter baumannii	17092	CP058289	47771	snp	A	T	T:20 A:0	CDS	-	1203/1458	401/485	synonymous_variant c.1203T>A p.Pro401Pro	HTZ92_0053	Acinetobacter baumannii_envZ	two-component system sensor histidine kinase
Acinetobacter baumannii	17092	CP058289	47843	snp	T	C	C:20 T:0	CDS	-	1131/1458	377/485	synonymous_variant c.1131A>G p.Pro377Pro	HTZ92_0053	Acinetobacter baumannii_envZ	two-component system sensor histidine kinase
Acinetobacter baumannii	17092	CP058289	47924	snp	G	C	C:20 G:0	CDS	-	1050/1458	350/485	synonymous_variant c.1050C>G p.Pro350Pro	HTZ92_0053	Acinetobacter baumannii_envZ	two-component system sensor histidine kinase
Acinetobacter baumannii	17092	CP058289	47984	snp	C	T	T:20 C:0	CDS	-	990/1458	330/485	synonymous_variant c.990G>A p.Leu330Leu	HTZ92_0053	Acinetobacter baumannii_envZ	two-component system sensor histidine kinase
Acinetobacter baumannii	17092	CP058289	48002	snp	G	A	A:20 G:0	CDS	-	972/1458	324/485	synonymous_variant c.972C>T p.Thr324Thr	HTZ92_0053	Acinetobacter baumannii_envZ	two-component system sensor histidine kinase
Acinetobacter baumannii	17092	CP058289	48032	snp	A	G	G:20 A:0	CDS	-	942/1458	314/485	synonymous_variant c.942T>C p.Arg314Arg	HTZ92_0053	Acinetobacter baumannii_envZ	two-component system sensor histidine kinase
Acinetobacter baumannii	17092	CP058289	48050	snp	T	C	C:20 T:0	CDS	-	924/1458	308/485	synonymous_variant c.924A>G p.Gln308Gln	HTZ92_0053	Acinetobacter baumannii_envZ	two-component system sensor histidine kinase
Acinetobacter baumannii	17092	CP058289	48122	snp	C	T	T:20 C:0	CDS	-	852/1458	284/485	synonymous_variant c.852G>A p.Glu284Glu	HTZ92_0053	Acinetobacter baumannii_envZ	two-component system sensor histidine kinase
Acinetobacter baumannii	17092	CP058289	48146	snp	A	G	G:20 A:0	CDS	-	828/1458	276/485	synonymous_variant c.828T>C p.Leu276Leu	HTZ92_0053	Acinetobacter baumannii_envZ	two-component system sensor histidine kinase
Acinetobacter baumannii	17092	CP058289	48203	snp	C	A	A:20 C:0	CDS	-	771/1458	257/485	synonymous_variant c.771G>T p.Thr257Thr	HTZ92_0053	Acinetobacter baumannii_envZ	two-component system sensor histidine kinase
Acinetobacter baumannii	17092	CP058289	48374	snp	A	G	G:20 A:0	CDS	-	600/1458	200/485	synonymous_variant c.600T>C p.Ile200Ile	HTZ92_0053	Acinetobacter baumannii_envZ	two-component system sensor histidine kinase
Acinetobacter baumannii	17092	CP058289	48497	snp	G	A	A:20 G:0	CDS	-	477/1458	159/485	synonymous_variant c.477C>T p.Ile159Ile	HTZ92_0053	Acinetobacter baumannii_envZ	two-component system sensor histidine kinase
Acinetobacter baumannii	17092	CP058289	48662	snp	A	G	G:20 A:0	CDS	-	312/1458	104/485	synonymous_variant c.312T>C p.Arg104Arg	HTZ92_0053	Acinetobacter baumannii_envZ	two-component system sensor histidine kinase
Acinetobacter baumannii	17092	CP058289	48755	snp	T	C	C:20 T:0	CDS	-	219/1458	73/485	synonymous_variant c.219A>G p.Ala73Ala	HTZ92_0053	Acinetobacter baumannii_envZ	two-component system sensor histidine kinase
Acinetobacter baumannii	17092	CP058289	48884	snp	A	G	G:20 A:0	CDS	-	90/1458	30/485	synonymous_variant c.90T>C p.Asp30Asp	HTZ92_0053	Acinetobacter baumannii_envZ	two-component system sensor histidine kinase
Acinetobacter baumannii	17092	CP058289	78622	complex	ATTG	GTTA	GTTA:19 ATTG:0	CDS	+	387/1833	129/610	synonymous_variant c.387_390delATTGinsGTTA p.131	HTZ92_0076	Acinetobacter baumannii_ftsI#pbp3	peptide ABC transporter permease
Acinetobacter baumannii	17092	CP058289	79003	snp	T	A	A:20 T:0	CDS	+	768/1833	256/610	synonymous_variant c.768T>A p.Pro256Pro	HTZ92_0076	Acinetobacter baumannii_ftsI#pbp3	peptide ABC transporter permease
Acinetobacter baumannii	17092	CP058289	79015	snp	C	T	T:20 C:0	CDS	+	780/1833	260/610	synonymous_variant c.780C>T p.Ile260Ile	HTZ92_0076	Acinetobacter baumannii_ftsI#pbp3	peptide ABC transporter permease
Acinetobacter baumannii	17092	CP058289	79141	snp	A	G	G:20 A:0	CDS	+	906/1833	302/610	synonymous_variant c.906A>G p.Ala302Ala	HTZ92_0076	Acinetobacter baumannii_ftsI#pbp3	peptide ABC transporter permease
Acinetobacter baumannii	17092	CP058289	79216	snp	G	T	T:20 G:0	CDS	+	981/1833	327/610	synonymous_variant c.981G>T p.Gly327Gly	HTZ92_0076	Acinetobacter baumannii_ftsI#pbp3	peptide ABC transporter permease
Acinetobacter baumannii	17092	CP058289	79318	snp	C	T	T:20 C:0	CDS	+	1083/1833	361/610	synonymous_variant c.1083C>T p.Ser361Ser	HTZ92_0076	Acinetobacter baumannii_ftsI#pbp3	peptide ABC transporter permease
Acinetobacter baumannii	17092	CP058289	79432	snp	G	A	A:20 G:0	CDS	+	1197/1833	399/610	synonymous_variant c.1197G>A p.Ala399Ala	HTZ92_0076	Acinetobacter baumannii_ftsI#pbp3	peptide ABC transporter permease
Acinetobacter baumannii	17092	CP058289	79801	snp	A	T	T:20 A:0	CDS	+	1566/1833	522/610	synonymous_variant c.1566A>T p.Val522Val	HTZ92_0076	Acinetobacter baumannii_ftsI#pbp3	peptide ABC transporter permease
Acinetobacter baumannii	17092	CP058289	79811	snp	A	T	T:20 A:0	CDS	+	1576/1833	526/610	missense_variant c.1576A>T p.Thr526Ser	HTZ92_0076	Acinetobacter baumannii_ftsI#pbp3	peptide ABC transporter permease
Acinetobacter baumannii	17092	CP058289	510459	snp	A	T	T:20 A:0	CDS	-	3087/3177	1029/1058	synonymous_variant c.3087T>A p.Gly1029Gly	HTZ92_0479	Acinetobacter baumannii_AdeJ	resistance nodulation cell division family member TbtB
Acinetobacter baumannii	17092	CP058289	510774	snp	T	G	G:20 T:0	CDS	-	2772/3177	924/1058	synonymous_variant c.2772A>C p.Gly924Gly	HTZ92_0479	Acinetobacter baumannii_AdeJ	resistance nodulation cell division family member TbtB
Acinetobacter baumannii	17092	CP058289	510957	snp	T	C	C:20 T:0	CDS	-	2589/3177	863/1058	synonymous_variant c.2589A>G p.Glu863Glu	HTZ92_0479	Acinetobacter baumannii_AdeJ	resistance nodulation cell division family member TbtB
Acinetobacter baumannii	17092	CP058289	511041	snp	A	G	G:20 A:0	CDS	-	2505/3177	835/1058	synonymous_variant c.2505T>C p.Gly835Gly	HTZ92_0479	Acinetobacter baumannii_AdeJ	resistance nodulation cell division family member TbtB
Acinetobacter baumannii	17092	CP058289	511398	snp	C	A	A:20 C:0	CDS	-	2148/3177	716/1058	synonymous_variant c.2148G>T p.Gly716Gly	HTZ92_0479	Acinetobacter baumannii_AdeJ	resistance nodulation cell division family member TbtB
Acinetobacter baumannii	17092	CP058289	511415	snp	C	T	T:20 C:0	CDS	-	2131/3177	711/1058	missense_variant c.2131G>A p.Asp711Asn	HTZ92_0479	Acinetobacter baumannii_AdeJ	resistance nodulation cell division family member TbtB
Acinetobacter baumannii	17092	CP058289	511545	snp	T	C	C:20 T:0	CDS	-	2001/3177	667/1058	synonymous_variant c.2001A>G p.Pro667Pro	HTZ92_0479	Acinetobacter baumannii_AdeJ	resistance nodulation cell division family member TbtB
Acinetobacter baumannii	17092	CP058289	512259	snp	G	C	C:20 G:0	CDS	-	1287/3177	429/1058	synonymous_variant c.1287C>G p.Thr429Thr	HTZ92_0479	Acinetobacter baumannii_AdeJ	resistance nodulation cell division family member TbtB
Acinetobacter baumannii	17092	CP058289	512277	snp	A	G	G:20 A:0	CDS	-	1269/3177	423/1058	synonymous_variant c.1269T>C p.Asp423Asp	HTZ92_0479	Acinetobacter baumannii_AdeJ	resistance nodulation cell division family member TbtB
Acinetobacter baumannii	17092	CP058289	512373	snp	A	G	G:20 A:0	CDS	-	1173/3177	391/1058	synonymous_variant c.1173T>C p.Asn391Asn	HTZ92_0479	Acinetobacter baumannii_AdeJ	resistance nodulation cell division family member TbtB
Acinetobacter baumannii	17092	CP058289	512814	snp	C	T	T:20 C:0	CDS	-	732/3177	244/1058	synonymous_variant c.732G>A p.Glu244Glu	HTZ92_0479	Acinetobacter baumannii_AdeJ	resistance nodulation cell division family member TbtB
Acinetobacter baumannii	17092	CP058289	512901	snp	A	G	G:20 A:0	CDS	-	645/3177	215/1058	synonymous_variant c.645T>C p.Ala215Ala	HTZ92_0479	Acinetobacter baumannii_AdeJ	resistance nodulation cell division family member TbtB
Acinetobacter baumannii	17092	CP058289	513006	snp	A	G	G:20 A:0	CDS	-	540/3177	180/1058	synonymous_variant c.540T>C p.Gly180Gly	HTZ92_0479	Acinetobacter baumannii_AdeJ	resistance nodulation cell division family member TbtB
Acinetobacter baumannii	17092	CP058289	513480	snp	T	C	C:20 T:0	CDS	-	66/3177	22/1058	synonymous_variant c.66A>G p.Ala22Ala	HTZ92_0479	Acinetobacter baumannii_AdeJ	resistance nodulation cell division family member TbtB
Acinetobacter baumannii	17092	CP058289	899016	snp	T	C	C:20 T:0	CDS	-	1041/1152	347/383	synonymous_variant c.1041A>G p.Val347Val	HTZ92_0792	Acinetobacter baumannii_ADC	class C beta-lactamase
Acinetobacter baumannii	17092	CP058289	899035	snp	T	G	G:20 T:0	CDS	-	1022/1152	341/383	missense_variant c.1022A>C p.Asn341Thr	HTZ92_0792	Acinetobacter baumannii_ADC	class C beta-lactamase
Acinetobacter baumannii	17092	CP058289	899073	complex	CTCT	TTCC	TTCC:18 CTCT:0	CDS	-	984/1152	327/383	synonymous_variant c.981_984delAGAGinsGGAA p.329	HTZ92_0792	Acinetobacter baumannii_ADC	class C beta-lactamase
Acinetobacter baumannii	17092	CP058289	899178	complex	AAGCGCT	GAGTGCC	GAGTGCC:16 AAGCGCT:0	CDS	-	879/1152	291/383	synonymous_variant c.873_879delAGCGCTTinsGGCACTC p.294	HTZ92_0792	Acinetobacter baumannii_ADC	class C beta-lactamase
Acinetobacter baumannii	17092	CP058289	899214	snp	T	C	C:18 T:0	CDS	-	843/1152	281/383	synonymous_variant c.843A>G p.Gln281Gln	HTZ92_0792	Acinetobacter baumannii_ADC	class C beta-lactamase
Acinetobacter baumannii	17092	CP058289	899249	complex	TC	CT	CT:18 TC:0	CDS	-	808/1152	269/383	missense_variant c.807_808delGAinsAG p.Thr270Ala	HTZ92_0792	Acinetobacter baumannii_ADC	class C beta-lactamase
Acinetobacter baumannii	17092	CP058289	899259	snp	C	T	T:18 C:0	CDS	-	798/1152	266/383	synonymous_variant c.798G>A p.Gln266Gln	HTZ92_0792	Acinetobacter baumannii_ADC	class C beta-lactamase
Acinetobacter baumannii	17092	CP058289	899265	complex	GTTA	ATTT	ATTT:18 GTTA:0	CDS	-	792/1152	263/383	synonymous_variant c.789_792delTAACinsAAAT p.265	HTZ92_0792	Acinetobacter baumannii_ADC	class C beta-lactamase
Acinetobacter baumannii	17092	CP058289	899295	complex	ATCC	GTCG	GTCG:18 ATCC:0	CDS	-	762/1152	253/383	synonymous_variant c.759_762delGGATinsCGAC p.255	HTZ92_0792	Acinetobacter baumannii_ADC	class C beta-lactamase
Acinetobacter baumannii	17092	CP058289	899303	complex	AGGTG	GTGTC	GTGTC:18 AGGTG:0	CDS	-	754/1152	250/383	synonymous_variant c.750_754delCACCTinsGACAC p.253	HTZ92_0792	Acinetobacter baumannii_ADC	class C beta-lactamase
Acinetobacter baumannii	17092	CP058289	899319	snp	G	A	A:20 G:0	CDS	-	738/1152	246/383	synonymous_variant c.738C>T p.Tyr246Tyr	HTZ92_0792	Acinetobacter baumannii_ADC	class C beta-lactamase
Acinetobacter baumannii	17092	CP058289	899400	snp	T	C	C:20 T:0	CDS	-	657/1152	219/383	synonymous_variant c.657A>G p.Gln219Gln	HTZ92_0792	Acinetobacter baumannii_ADC	class C beta-lactamase
Acinetobacter baumannii	17092	CP058289	899505	snp	C	T	T:20 C:0	CDS	-	552/1152	184/383	synonymous_variant c.552G>A p.Lys184Lys	HTZ92_0792	Acinetobacter baumannii_ADC	class C beta-lactamase
Acinetobacter baumannii	17092	CP058289	899516	complex	GG	AA	AA:20 GG:0	CDS	-	541/1152	180/383	synonymous_variant c.540_541delCCinsTT p.182	HTZ92_0792	Acinetobacter baumannii_ADC	class C beta-lactamase
Acinetobacter baumannii	17092	CP058289	899523	snp	A	G	G:20 A:0	CDS	-	534/1152	178/383	synonymous_variant c.534T>C p.Ser178Ser	HTZ92_0792	Acinetobacter baumannii_ADC	class C beta-lactamase
Acinetobacter baumannii	17092	CP058289	899529	snp	A	G	G:20 A:0	CDS	-	528/1152	176/383	synonymous_variant c.528T>C p.Asn176Asn	HTZ92_0792	Acinetobacter baumannii_ADC	class C beta-lactamase
Acinetobacter baumannii	17092	CP058289	899543	complex	TG	GA	GA:20 TG:0	CDS	-	514/1152	171/383	synonymous_variant c.513_514delCAinsTC p.173	HTZ92_0792	Acinetobacter baumannii_ADC	class C beta-lactamase
Acinetobacter baumannii	17092	CP058289	899558	snp	G	A	A:20 G:0	CDS	-	499/1152	167/383	missense_variant c.499C>T p.Pro167Ser	HTZ92_0792	Acinetobacter baumannii_ADC	class C beta-lactamase
Acinetobacter baumannii	17092	CP058289	899580	snp	G	A	A:20 G:0	CDS	-	477/1152	159/383	synonymous_variant c.477C>T p.Phe159Phe	HTZ92_0792	Acinetobacter baumannii_ADC	class C beta-lactamase
Acinetobacter baumannii	17092	CP058289	899586	snp	A	T	T:20 A:0	CDS	-	471/1152	157/383	synonymous_variant c.471T>A p.Thr157Thr	HTZ92_0792	Acinetobacter baumannii_ADC	class C beta-lactamase
Acinetobacter baumannii	17092	CP058289	899598	complex	TTGG	CTGA	CTGA:20 TTGG:0	CDS	-	459/1152	152/383	synonymous_variant c.456_459delCCAAinsTCAG p.154	HTZ92_0792	Acinetobacter baumannii_ADC	class C beta-lactamase
Acinetobacter baumannii	17092	CP058289	899609	snp	G	T	T:20 G:0	CDS	-	448/1152	150/383	missense_variant c.448C>A p.Gln150Lys	HTZ92_0792	Acinetobacter baumannii_ADC	class C beta-lactamase
Acinetobacter baumannii	17092	CP058289	899625	snp	C	T	T:20 C:0	CDS	-	432/1152	144/383	synonymous_variant c.432G>A p.Gln144Gln	HTZ92_0792	Acinetobacter baumannii_ADC	class C beta-lactamase
Acinetobacter baumannii	17092	CP058289	2606207	snp	G	A	A:20 G:0	CDS	+	156/2019	52/672	synonymous_variant c.156G>A p.Thr52Thr	HTZ92_2426	Acinetobacter baumannii_PBP2	penicillin-binding protein 2
Acinetobacter baumannii	17092	CP058289	2606312	snp	C	T	T:20 C:0	CDS	+	261/2019	87/672	synonymous_variant c.261C>T p.Thr87Thr	HTZ92_2426	Acinetobacter baumannii_PBP2	penicillin-binding protein 2
Acinetobacter baumannii	17092	CP058289	2606381	snp	A	G	G:20 A:0	CDS	+	330/2019	110/672	synonymous_variant c.330A>G p.Glu110Glu	HTZ92_2426	Acinetobacter baumannii_PBP2	penicillin-binding protein 2
Acinetobacter baumannii	17092	CP058289	2606417	snp	C	T	T:20 C:0	CDS	+	366/2019	122/672	synonymous_variant c.366C>T p.Arg122Arg	HTZ92_2426	Acinetobacter baumannii_PBP2	penicillin-binding protein 2
Acinetobacter baumannii	17092	CP058289	2606468	snp	C	T	T:20 C:0	CDS	+	417/2019	139/672	synonymous_variant c.417C>T p.Thr139Thr	HTZ92_2426	Acinetobacter baumannii_PBP2	penicillin-binding protein 2
Acinetobacter baumannii	17092	CP058289	2606507	complex	GTTCCCC	ATTTCCT	ATTTCCT:20 GTTCCCC:0	CDS	+	456/2019	152/672	synonymous_variant c.456_462delGTTCCCCinsATTTCCT p.155	HTZ92_2426	Acinetobacter baumannii_PBP2	penicillin-binding protein 2
Acinetobacter baumannii	17092	CP058289	2606636	snp	T	C	C:20 T:0	CDS	+	585/2019	195/672	synonymous_variant c.585T>C p.Tyr195Tyr	HTZ92_2426	Acinetobacter baumannii_PBP2	penicillin-binding protein 2
Acinetobacter baumannii	17092	CP058289	2606774	snp	T	C	C:20 T:0	CDS	+	723/2019	241/672	synonymous_variant c.723T>C p.Thr241Thr	HTZ92_2426	Acinetobacter baumannii_PBP2	penicillin-binding protein 2
Acinetobacter baumannii	17092	CP058289	2606825	complex	GTCG	ATCA	ATCA:20 GTCG:0	CDS	+	774/2019	258/672	synonymous_variant c.774_777delGTCGinsATCA p.260	HTZ92_2426	Acinetobacter baumannii_PBP2	penicillin-binding protein 2
Acinetobacter baumannii	17092	CP058289	2606834	snp	A	G	G:20 A:0	CDS	+	783/2019	261/672	synonymous_variant c.783A>G p.Gln261Gln	HTZ92_2426	Acinetobacter baumannii_PBP2	penicillin-binding protein 2
Acinetobacter baumannii	17092	CP058289	2606840	snp	T	A	A:20 T:0	CDS	+	789/2019	263/672	synonymous_variant c.789T>A p.Ala263Ala	HTZ92_2426	Acinetobacter baumannii_PBP2	penicillin-binding protein 2
Acinetobacter baumannii	17092	CP058289	2606879	snp	T	C	C:20 T:0	CDS	+	828/2019	276/672	synonymous_variant c.828T>C p.Thr276Thr	HTZ92_2426	Acinetobacter baumannii_PBP2	penicillin-binding protein 2
Acinetobacter baumannii	17092	CP058289	2606918	snp	C	T	T:20 C:0	CDS	+	867/2019	289/672	synonymous_variant c.867C>T p.Asn289Asn	HTZ92_2426	Acinetobacter baumannii_PBP2	penicillin-binding protein 2
Acinetobacter baumannii	17092	CP058289	2607107	snp	C	T	T:20 C:0	CDS	+	1056/2019	352/672	synonymous_variant c.1056C>T p.Gly352Gly	HTZ92_2426	Acinetobacter baumannii_PBP2	penicillin-binding protein 2
Acinetobacter baumannii	17092	CP058289	2607161	snp	T	C	C:20 T:0	CDS	+	1110/2019	370/672	synonymous_variant c.1110T>C p.Gly370Gly	HTZ92_2426	Acinetobacter baumannii_PBP2	penicillin-binding protein 2
Acinetobacter baumannii	17092	CP058289	2607170	snp	T	C	C:20 T:0	CDS	+	1119/2019	373/672	synonymous_variant c.1119T>C p.Ile373Ile	HTZ92_2426	Acinetobacter baumannii_PBP2	penicillin-binding protein 2
Acinetobacter baumannii	17092	CP058289	2607206	snp	T	C	C:20 T:0	CDS	+	1155/2019	385/672	synonymous_variant c.1155T>C p.Asp385Asp	HTZ92_2426	Acinetobacter baumannii_PBP2	penicillin-binding protein 2
Acinetobacter baumannii	17092	CP058289	2607227	snp	T	C	C:20 T:0	CDS	+	1176/2019	392/672	synonymous_variant c.1176T>C p.Ala392Ala	HTZ92_2426	Acinetobacter baumannii_PBP2	penicillin-binding protein 2
Acinetobacter baumannii	17092	CP058289	2607422	snp	C	T	T:20 C:0	CDS	+	1371/2019	457/672	synonymous_variant c.1371C>T p.Thr457Thr	HTZ92_2426	Acinetobacter baumannii_PBP2	penicillin-binding protein 2
Acinetobacter baumannii	17092	CP058289	2607434	snp	T	C	C:20 T:0	CDS	+	1383/2019	461/672	synonymous_variant c.1383T>C p.Leu461Leu	HTZ92_2426	Acinetobacter baumannii_PBP2	penicillin-binding protein 2
Acinetobacter baumannii	17092	CP058289	2607458	snp	A	G	G:20 A:0	CDS	+	1407/2019	469/672	synonymous_variant c.1407A>G p.Ala469Ala	HTZ92_2426	Acinetobacter baumannii_PBP2	penicillin-binding protein 2
Acinetobacter baumannii	17092	CP058289	2607464	snp	C	T	T:20 C:0	CDS	+	1413/2019	471/672	synonymous_variant c.1413C>T p.His471His	HTZ92_2426	Acinetobacter baumannii_PBP2	penicillin-binding protein 2
Acinetobacter baumannii	17092	CP058289	2607629	snp	T	C	C:20 T:0	CDS	+	1578/2019	526/672	synonymous_variant c.1578T>C p.Gly526Gly	HTZ92_2426	Acinetobacter baumannii_PBP2	penicillin-binding protein 2
Acinetobacter baumannii	17092	CP058289	2607698	snp	C	T	T:20 C:0	CDS	+	1647/2019	549/672	synonymous_variant c.1647C>T p.Gly549Gly	HTZ92_2426	Acinetobacter baumannii_PBP2	penicillin-binding protein 2
Acinetobacter baumannii	17092	CP058289	2607743	snp	T	C	C:20 T:0	CDS	+	1692/2019	564/672	synonymous_variant c.1692T>C p.His564His	HTZ92_2426	Acinetobacter baumannii_PBP2	penicillin-binding protein 2
Acinetobacter baumannii	17092	CP058289	2607929	snp	T	C	C:20 T:0	CDS	+	1878/2019	626/672	synonymous_variant c.1878T>C p.Thr626Thr	HTZ92_2426	Acinetobacter baumannii_PBP2	penicillin-binding protein 2
Acinetobacter baumannii	17092	CP058289	2607935	snp	G	A	A:20 G:0	CDS	+	1884/2019	628/672	synonymous_variant c.1884G>A p.Gly628Gly	HTZ92_2426	Acinetobacter baumannii_PBP2	penicillin-binding protein 2
Acinetobacter baumannii	17092	CP058289	2607986	snp	A	T	T:20 A:0	CDS	+	1935/2019	645/672	synonymous_variant c.1935A>T p.Pro645Pro	HTZ92_2426	Acinetobacter baumannii_PBP2	penicillin-binding protein 2
Acinetobacter baumannii	17092	CP058289	2647864	complex	AAAT	GAAC	GAAC:18 AAAT:0	CDS	-	579/2265	192/754	synonymous_variant c.576_579delATTTinsGTTC p.194	HTZ92_2465	Acinetobacter baumannii_fepA#pirA	outer membrane receptor FepA
Acinetobacter baumannii	17092	CP058289	2647918	complex	TACA	CACC	CACC:19 TACA:0	CDS	-	525/2265	174/754	synonymous_variant c.522_525delTGTAinsGGTG p.176	HTZ92_2465	Acinetobacter baumannii_fepA#pirA	outer membrane receptor FepA
Acinetobacter baumannii	17092	CP058289	2647927	complex	CGCA	TGCC	TGCC:19 CGCA:0	CDS	-	516/2265	171/754	synonymous_variant c.513_516delTGCGinsGGCA p.173	HTZ92_2465	Acinetobacter baumannii_fepA#pirA	outer membrane receptor FepA
Acinetobacter baumannii	17092	CP058289	2647975	complex	AATC	GATT	GATT:19 AATC:0	CDS	-	468/2265	155/754	synonymous_variant c.465_468delGATTinsAATC p.157	HTZ92_2465	Acinetobacter baumannii_fepA#pirA	outer membrane receptor FepA
Acinetobacter baumannii	17092	CP058289	2931662	snp	G	A	A:20 G:0	CDS	-	579/717	193/238	synonymous_variant c.579C>T p.Tyr193Tyr	HTZ92_2727	Acinetobacter baumannii_BfmR	DNA-binding response regulator
Acinetobacter baumannii	17092	CP058289	2931791	snp	A	C	C:20 A:0	CDS	-	450/717	150/238	synonymous_variant c.450T>G p.Ser150Ser	HTZ92_2727	Acinetobacter baumannii_BfmR	DNA-binding response regulator
Acinetobacter baumannii	17092	CP058289	2931815	snp	A	G	G:20 A:0	CDS	-	426/717	142/238	synonymous_variant c.426T>C p.Leu142Leu	HTZ92_2727	Acinetobacter baumannii_BfmR	DNA-binding response regulator
Acinetobacter baumannii	17092	CP058289	2931866	snp	G	C	C:20 G:0	CDS	-	375/717	125/238	synonymous_variant c.375C>G p.Thr125Thr	HTZ92_2727	Acinetobacter baumannii_BfmR	DNA-binding response regulator
Acinetobacter baumannii	17092	CP058289	2931983	snp	C	T	T:20 C:0	CDS	-	258/717	86/238	synonymous_variant c.258G>A p.Ala86Ala	HTZ92_2727	Acinetobacter baumannii_BfmR	DNA-binding response regulator
Acinetobacter baumannii	17092	CP058289	2932151	snp	G	A	A:20 G:0	CDS	-	90/717	30/238	synonymous_variant c.90C>T p.Asn30Asn	HTZ92_2727	Acinetobacter baumannii_BfmR	DNA-binding response regulator
Acinetobacter baumannii	17092	CP058289	3145163	snp	A	C	C:20 A:0	CDS	+	240/2232	80/743	synonymous_variant c.240A>C p.Thr80Thr	HTZ92_2915	Acinetobacter baumannii_piuA	TonB-dependent siderophore receptor
Acinetobacter baumannii	17092	CP058289	3145570	snp	G	T	T:20 G:0	CDS	+	647/2232	216/743	missense_variant c.647G>T p.Gly216Val	HTZ92_2915	Acinetobacter baumannii_piuA	TonB-dependent siderophore receptor
Acinetobacter baumannii	17092	CP058289	3146282	snp	A	G	G:20 A:0	CDS	+	1359/2232	453/743	synonymous_variant c.1359A>G p.Glu453Glu	HTZ92_2915	Acinetobacter baumannii_piuA	TonB-dependent siderophore receptor
Acinetobacter baumannii	17092	CP058289	3146315	snp	G	A	A:20 G:0	CDS	+	1392/2232	464/743	synonymous_variant c.1392G>A p.Leu464Leu	HTZ92_2915	Acinetobacter baumannii_piuA	TonB-dependent siderophore receptor
Acinetobacter baumannii	17092	CP058289	3146354	snp	T	C	C:20 T:0	CDS	+	1431/2232	477/743	synonymous_variant c.1431T>C p.Ala477Ala	HTZ92_2915	Acinetobacter baumannii_piuA	TonB-dependent siderophore receptor
Acinetobacter baumannii	17092	CP058289	3146388	snp	A	G	G:20 A:0	CDS	+	1465/2232	489/743	missense_variant c.1465A>G p.Asn489Asp	HTZ92_2915	Acinetobacter baumannii_piuA	TonB-dependent siderophore receptor
Acinetobacter baumannii	17092	CP058289	3146762	snp	C	T	T:20 C:0	CDS	+	1839/2232	613/743	synonymous_variant c.1839C>T p.Tyr613Tyr	HTZ92_2915	Acinetobacter baumannii_piuA	TonB-dependent siderophore receptor
Acinetobacter baumannii	17092	CP058289	3146896	snp	A	G	G:20 A:0	CDS	+	1973/2232	658/743	missense_variant c.1973A>G p.Lys658Arg	HTZ92_2915	Acinetobacter baumannii_piuA	TonB-dependent siderophore receptor
Acinetobacter baumannii	17092	CP058289	3175217	snp	G	C	C:20 G:0	CDS	-	677/756	226/251	missense_variant c.677C>G p.Thr226Ser	HTZ92_2948	Acinetobacter baumannii_tonB_3	TonB-dependent receptor
Acinetobacter baumannii	17092	CP058289	3175237	snp	T	C	C:20 T:0	CDS	-	657/756	219/251	synonymous_variant c.657A>G p.Lys219Lys	HTZ92_2948	Acinetobacter baumannii_tonB_3	TonB-dependent receptor
Acinetobacter baumannii	17092	CP058289	3175396	snp	T	C	C:20 T:0	CDS	-	498/756	166/251	synonymous_variant c.498A>G p.Ser166Ser	HTZ92_2948	Acinetobacter baumannii_tonB_3	TonB-dependent receptor
Acinetobacter baumannii	17092	CP058289	3175402	snp	G	A	A:20 G:0	CDS	-	492/756	164/251	synonymous_variant c.492C>T p.Gly164Gly	HTZ92_2948	Acinetobacter baumannii_tonB_3	TonB-dependent receptor
Acinetobacter baumannii	17092	CP058289	3175525	snp	T	C	C:20 T:0	CDS	-	369/756	123/251	synonymous_variant c.369A>G p.Pro123Pro	HTZ92_2948	Acinetobacter baumannii_tonB_3	TonB-dependent receptor
Acinetobacter baumannii	17092	CP058289	3175603	snp	C	T	T:20 C:0	CDS	-	291/756	97/251	synonymous_variant c.291G>A p.Lys97Lys	HTZ92_2948	Acinetobacter baumannii_tonB_3	TonB-dependent receptor
Acinetobacter baumannii	17092	CP058289	3175660	snp	C	T	T:20 C:0	CDS	-	234/756	78/251	synonymous_variant c.234G>A p.Glu78Glu	HTZ92_2948	Acinetobacter baumannii_tonB_3	TonB-dependent receptor
Acinetobacter baumannii	17092	CP058289	3175729	snp	A	G	G:20 A:0	CDS	-	165/756	55/251	synonymous_variant c.165T>C p.Arg55Arg	HTZ92_2948	Acinetobacter baumannii_tonB_3	TonB-dependent receptor
Acinetobacter baumannii	17092	CP058289	3668586	snp	A	T	T:20 A:0	CDS	-	546/558	182/185	missense_variant c.546T>A p.Asn182Lys	HTZ92_3401	Acinetobacter baumannii_ppiA	peptidyl-prolyl cis-trans isomerase
Acinetobacter baumannii	17092	CP058289	3668715	snp	G	A	A:20 G:0	CDS	-	417/558	139/185	synonymous_variant c.417C>T p.Ala139Ala	HTZ92_3401	Acinetobacter baumannii_ppiA	peptidyl-prolyl cis-trans isomerase
Acinetobacter baumannii	17092	CP058289	3668724	complex	CA	GG	GG:20 CA:0	CDS	-	408/558	136/185	missense_variant c.407_408delTGinsCC p.Leu136Pro	HTZ92_3401	Acinetobacter baumannii_ppiA	peptidyl-prolyl cis-trans isomerase
Acinetobacter baumannii	17092	CP058289	3668804	snp	T	A	A:20 T:0	CDS	-	328/558	110/185	missense_variant c.328A>T p.Thr110Ser	HTZ92_3401	Acinetobacter baumannii_ppiA	peptidyl-prolyl cis-trans isomerase
Acinetobacter baumannii	17092	CP058289	3668899	snp	A	G	G:20 A:0	CDS	-	233/558	78/185	missense_variant c.233T>C p.Val78Ala	HTZ92_3401	Acinetobacter baumannii_ppiA	peptidyl-prolyl cis-trans isomerase
Acinetobacter baumannii	17092	CP058289	3669081	snp	C	T	T:20 C:0	CDS	-	51/558	17/185	synonymous_variant c.51G>A p.Val17Val	HTZ92_3401	Acinetobacter baumannii_ppiA	peptidyl-prolyl cis-trans isomerase
Acinetobacter baumannii	17092	CP058289	3669098	snp	C	T	T:20 C:0	CDS	-	34/558	12/185	missense_variant c.34G>A p.Val12Ile	HTZ92_3401	Acinetobacter baumannii_ppiA	peptidyl-prolyl cis-trans isomerase
Acinetobacter baumannii	11400	CP058289	47561	snp	G	A	A:20 G:0	CDS	-	1413/1458	471/485	synonymous_variant c.1413C>T p.His471His	HTZ92_0053	Acinetobacter baumannii_envZ	two-component system sensor histidine kinase
Acinetobacter baumannii	11400	CP058289	47582	snp	A	G	G:20 A:0	CDS	-	1392/1458	464/485	synonymous_variant c.1392T>C p.Ala464Ala	HTZ92_0053	Acinetobacter baumannii_envZ	two-component system sensor histidine kinase
Acinetobacter baumannii	11400	CP058289	47759	snp	T	A	A:20 T:0	CDS	-	1215/1458	405/485	synonymous_variant c.1215A>T p.Ile405Ile	HTZ92_0053	Acinetobacter baumannii_envZ	two-component system sensor histidine kinase
Acinetobacter baumannii	11400	CP058289	47771	snp	A	T	T:20 A:0	CDS	-	1203/1458	401/485	synonymous_variant c.1203T>A p.Pro401Pro	HTZ92_0053	Acinetobacter baumannii_envZ	two-component system sensor histidine kinase
Acinetobacter baumannii	11400	CP058289	47843	snp	T	C	C:20 T:0	CDS	-	1131/1458	377/485	synonymous_variant c.1131A>G p.Pro377Pro	HTZ92_0053	Acinetobacter baumannii_envZ	two-component system sensor histidine kinase
Acinetobacter baumannii	11400	CP058289	47924	snp	G	C	C:20 G:0	CDS	-	1050/1458	350/485	synonymous_variant c.1050C>G p.Pro350Pro	HTZ92_0053	Acinetobacter baumannii_envZ	two-component system sensor histidine kinase
Acinetobacter baumannii	11400	CP058289	47984	snp	C	T	T:20 C:0	CDS	-	990/1458	330/485	synonymous_variant c.990G>A p.Leu330Leu	HTZ92_0053	Acinetobacter baumannii_envZ	two-component system sensor histidine kinase
Acinetobacter baumannii	11400	CP058289	48002	snp	G	A	A:20 G:0	CDS	-	972/1458	324/485	synonymous_variant c.972C>T p.Thr324Thr	HTZ92_0053	Acinetobacter baumannii_envZ	two-component system sensor histidine kinase
Acinetobacter baumannii	11400	CP058289	48032	snp	A	G	G:20 A:0	CDS	-	942/1458	314/485	synonymous_variant c.942T>C p.Arg314Arg	HTZ92_0053	Acinetobacter baumannii_envZ	two-component system sensor histidine kinase
Acinetobacter baumannii	11400	CP058289	48050	snp	T	C	C:20 T:0	CDS	-	924/1458	308/485	synonymous_variant c.924A>G p.Gln308Gln	HTZ92_0053	Acinetobacter baumannii_envZ	two-component system sensor histidine kinase
Acinetobacter baumannii	11400	CP058289	48122	snp	C	T	T:20 C:0	CDS	-	852/1458	284/485	synonymous_variant c.852G>A p.Glu284Glu	HTZ92_0053	Acinetobacter baumannii_envZ	two-component system sensor histidine kinase
Acinetobacter baumannii	11400	CP058289	48146	snp	A	G	G:20 A:0	CDS	-	828/1458	276/485	synonymous_variant c.828T>C p.Leu276Leu	HTZ92_0053	Acinetobacter baumannii_envZ	two-component system sensor histidine kinase
Acinetobacter baumannii	11400	CP058289	48203	snp	C	A	A:20 C:0	CDS	-	771/1458	257/485	synonymous_variant c.771G>T p.Thr257Thr	HTZ92_0053	Acinetobacter baumannii_envZ	two-component system sensor histidine kinase
Acinetobacter baumannii	11400	CP058289	48374	snp	A	G	G:20 A:0	CDS	-	600/1458	200/485	synonymous_variant c.600T>C p.Ile200Ile	HTZ92_0053	Acinetobacter baumannii_envZ	two-component system sensor histidine kinase
Acinetobacter baumannii	11400	CP058289	48497	snp	G	A	A:20 G:0	CDS	-	477/1458	159/485	synonymous_variant c.477C>T p.Ile159Ile	HTZ92_0053	Acinetobacter baumannii_envZ	two-component system sensor histidine kinase
Acinetobacter baumannii	11400	CP058289	48662	snp	A	G	G:20 A:0	CDS	-	312/1458	104/485	synonymous_variant c.312T>C p.Arg104Arg	HTZ92_0053	Acinetobacter baumannii_envZ	two-component system sensor histidine kinase
Acinetobacter baumannii	11400	CP058289	48755	snp	T	C	C:20 T:0	CDS	-	219/1458	73/485	synonymous_variant c.219A>G p.Ala73Ala	HTZ92_0053	Acinetobacter baumannii_envZ	two-component system sensor histidine kinase
Acinetobacter baumannii	11400	CP058289	48884	snp	A	G	G:20 A:0	CDS	-	90/1458	30/485	synonymous_variant c.90T>C p.Asp30Asp	HTZ92_0053	Acinetobacter baumannii_envZ	two-component system sensor histidine kinase
Acinetobacter baumannii	11400	CP058289	78622	complex	ATTG	GTTA	GTTA:20 ATTG:0	CDS	+	387/1833	129/610	synonymous_variant c.387_390delATTGinsGTTA p.131	HTZ92_0076	Acinetobacter baumannii_ftsI#pbp3	peptide ABC transporter permease
Acinetobacter baumannii	11400	CP058289	79003	snp	T	A	A:20 T:0	CDS	+	768/1833	256/610	synonymous_variant c.768T>A p.Pro256Pro	HTZ92_0076	Acinetobacter baumannii_ftsI#pbp3	peptide ABC transporter permease
Acinetobacter baumannii	11400	CP058289	79015	snp	C	T	T:20 C:0	CDS	+	780/1833	260/610	synonymous_variant c.780C>T p.Ile260Ile	HTZ92_0076	Acinetobacter baumannii_ftsI#pbp3	peptide ABC transporter permease
Acinetobacter baumannii	11400	CP058289	79141	snp	A	G	G:20 A:0	CDS	+	906/1833	302/610	synonymous_variant c.906A>G p.Ala302Ala	HTZ92_0076	Acinetobacter baumannii_ftsI#pbp3	peptide ABC transporter permease
Acinetobacter baumannii	11400	CP058289	79216	snp	G	T	T:20 G:0	CDS	+	981/1833	327/610	synonymous_variant c.981G>T p.Gly327Gly	HTZ92_0076	Acinetobacter baumannii_ftsI#pbp3	peptide ABC transporter permease
Acinetobacter baumannii	11400	CP058289	79318	snp	C	T	T:20 C:0	CDS	+	1083/1833	361/610	synonymous_variant c.1083C>T p.Ser361Ser	HTZ92_0076	Acinetobacter baumannii_ftsI#pbp3	peptide ABC transporter permease
Acinetobacter baumannii	11400	CP058289	79432	snp	G	A	A:20 G:0	CDS	+	1197/1833	399/610	synonymous_variant c.1197G>A p.Ala399Ala	HTZ92_0076	Acinetobacter baumannii_ftsI#pbp3	peptide ABC transporter permease
Acinetobacter baumannii	11400	CP058289	79779	snp	C	T	T:20 C:0	CDS	+	1544/1833	515/610	missense_variant c.1544C>T p.Ala515Val	HTZ92_0076	Acinetobacter baumannii_ftsI#pbp3	peptide ABC transporter permease
Acinetobacter baumannii	11400	CP058289	79801	snp	A	T	T:20 A:0	CDS	+	1566/1833	522/610	synonymous_variant c.1566A>T p.Val522Val	HTZ92_0076	Acinetobacter baumannii_ftsI#pbp3	peptide ABC transporter permease
Acinetobacter baumannii	11400	CP058289	510459	snp	A	T	T:20 A:0	CDS	-	3087/3177	1029/1058	synonymous_variant c.3087T>A p.Gly1029Gly	HTZ92_0479	Acinetobacter baumannii_AdeJ	resistance nodulation cell division family member TbtB
Acinetobacter baumannii	11400	CP058289	510774	snp	T	G	G:20 T:0	CDS	-	2772/3177	924/1058	synonymous_variant c.2772A>C p.Gly924Gly	HTZ92_0479	Acinetobacter baumannii_AdeJ	resistance nodulation cell division family member TbtB
Acinetobacter baumannii	11400	CP058289	510957	snp	T	C	C:20 T:0	CDS	-	2589/3177	863/1058	synonymous_variant c.2589A>G p.Glu863Glu	HTZ92_0479	Acinetobacter baumannii_AdeJ	resistance nodulation cell division family member TbtB
Acinetobacter baumannii	11400	CP058289	511041	snp	A	G	G:20 A:0	CDS	-	2505/3177	835/1058	synonymous_variant c.2505T>C p.Gly835Gly	HTZ92_0479	Acinetobacter baumannii_AdeJ	resistance nodulation cell division family member TbtB
Acinetobacter baumannii	11400	CP058289	511398	snp	C	A	A:20 C:0	CDS	-	2148/3177	716/1058	synonymous_variant c.2148G>T p.Gly716Gly	HTZ92_0479	Acinetobacter baumannii_AdeJ	resistance nodulation cell division family member TbtB
Acinetobacter baumannii	11400	CP058289	511545	snp	T	C	C:20 T:0	CDS	-	2001/3177	667/1058	synonymous_variant c.2001A>G p.Pro667Pro	HTZ92_0479	Acinetobacter baumannii_AdeJ	resistance nodulation cell division family member TbtB
Acinetobacter baumannii	11400	CP058289	512259	snp	G	C	C:20 G:0	CDS	-	1287/3177	429/1058	synonymous_variant c.1287C>G p.Thr429Thr	HTZ92_0479	Acinetobacter baumannii_AdeJ	resistance nodulation cell division family member TbtB
Acinetobacter baumannii	11400	CP058289	512277	snp	A	G	G:20 A:0	CDS	-	1269/3177	423/1058	synonymous_variant c.1269T>C p.Asp423Asp	HTZ92_0479	Acinetobacter baumannii_AdeJ	resistance nodulation cell division family member TbtB
Acinetobacter baumannii	11400	CP058289	512373	snp	A	G	G:20 A:0	CDS	-	1173/3177	391/1058	synonymous_variant c.1173T>C p.Asn391Asn	HTZ92_0479	Acinetobacter baumannii_AdeJ	resistance nodulation cell division family member TbtB
Acinetobacter baumannii	11400	CP058289	512814	snp	C	T	T:20 C:0	CDS	-	732/3177	244/1058	synonymous_variant c.732G>A p.Glu244Glu	HTZ92_0479	Acinetobacter baumannii_AdeJ	resistance nodulation cell division family member TbtB
Acinetobacter baumannii	11400	CP058289	512901	snp	A	G	G:20 A:0	CDS	-	645/3177	215/1058	synonymous_variant c.645T>C p.Ala215Ala	HTZ92_0479	Acinetobacter baumannii_AdeJ	resistance nodulation cell division family member TbtB
Acinetobacter baumannii	11400	CP058289	513006	snp	A	G	G:20 A:0	CDS	-	540/3177	180/1058	synonymous_variant c.540T>C p.Gly180Gly	HTZ92_0479	Acinetobacter baumannii_AdeJ	resistance nodulation cell division family member TbtB
Acinetobacter baumannii	11400	CP058289	513480	snp	T	C	C:20 T:0	CDS	-	66/3177	22/1058	synonymous_variant c.66A>G p.Ala22Ala	HTZ92_0479	Acinetobacter baumannii_AdeJ	resistance nodulation cell division family member TbtB
Acinetobacter baumannii	11400	CP058289	899016	snp	T	C	C:20 T:0	CDS	-	1041/1152	347/383	synonymous_variant c.1041A>G p.Val347Val	HTZ92_0792	Acinetobacter baumannii_ADC	class C beta-lactamase
Acinetobacter baumannii	11400	CP058289	899035	snp	T	G	G:20 T:0	CDS	-	1022/1152	341/383	missense_variant c.1022A>C p.Asn341Thr	HTZ92_0792	Acinetobacter baumannii_ADC	class C beta-lactamase
Acinetobacter baumannii	11400	CP058289	899073	complex	CTCT	TTCC	TTCC:18 CTCT:0	CDS	-	984/1152	327/383	synonymous_variant c.981_984delAGAGinsGGAA p.329	HTZ92_0792	Acinetobacter baumannii_ADC	class C beta-lactamase
Acinetobacter baumannii	11400	CP058289	899178	complex	AAGCGCT	GAGTGCC	GAGTGCC:18 AAGCGCT:0	CDS	-	879/1152	291/383	synonymous_variant c.873_879delAGCGCTTinsGGCACTC p.294	HTZ92_0792	Acinetobacter baumannii_ADC	class C beta-lactamase
Acinetobacter baumannii	11400	CP058289	899214	snp	T	C	C:18 T:0	CDS	-	843/1152	281/383	synonymous_variant c.843A>G p.Gln281Gln	HTZ92_0792	Acinetobacter baumannii_ADC	class C beta-lactamase
Acinetobacter baumannii	11400	CP058289	899249	complex	TC	CT	CT:17 TC:0	CDS	-	808/1152	269/383	missense_variant c.807_808delGAinsAG p.Thr270Ala	HTZ92_0792	Acinetobacter baumannii_ADC	class C beta-lactamase
Acinetobacter baumannii	11400	CP058289	899259	snp	C	T	T:18 C:0	CDS	-	798/1152	266/383	synonymous_variant c.798G>A p.Gln266Gln	HTZ92_0792	Acinetobacter baumannii_ADC	class C beta-lactamase
Acinetobacter baumannii	11400	CP058289	899265	complex	GTTA	ATTT	ATTT:17 GTTA:0	CDS	-	792/1152	263/383	synonymous_variant c.789_792delTAACinsAAAT p.265	HTZ92_0792	Acinetobacter baumannii_ADC	class C beta-lactamase
Acinetobacter baumannii	11400	CP058289	899295	complex	ATCC	GTCG	GTCG:16 ATCC:0	CDS	-	762/1152	253/383	synonymous_variant c.759_762delGGATinsCGAC p.255	HTZ92_0792	Acinetobacter baumannii_ADC	class C beta-lactamase
Acinetobacter baumannii	11400	CP058289	899303	complex	AGGTG	GTGTC	GTGTC:16 AGGTG:0	CDS	-	754/1152	250/383	synonymous_variant c.750_754delCACCTinsGACAC p.253	HTZ92_0792	Acinetobacter baumannii_ADC	class C beta-lactamase
Acinetobacter baumannii	11400	CP058289	899318	complex	CG	TA	TA:17 CG:0	CDS	-	739/1152	246/383	missense_variant c.738_739delCGinsTA p.Gly247Ser	HTZ92_0792	Acinetobacter baumannii_ADC	class C beta-lactamase
Acinetobacter baumannii	11400	CP058289	899400	snp	T	C	C:19 T:0	CDS	-	657/1152	219/383	synonymous_variant c.657A>G p.Gln219Gln	HTZ92_0792	Acinetobacter baumannii_ADC	class C beta-lactamase
Acinetobacter baumannii	11400	CP058289	899505	snp	C	T	T:19 C:0	CDS	-	552/1152	184/383	synonymous_variant c.552G>A p.Lys184Lys	HTZ92_0792	Acinetobacter baumannii_ADC	class C beta-lactamase
Acinetobacter baumannii	11400	CP058289	899516	complex	GG	AA	AA:17 GG:0	CDS	-	541/1152	180/383	synonymous_variant c.540_541delCCinsTT p.182	HTZ92_0792	Acinetobacter baumannii_ADC	class C beta-lactamase
Acinetobacter baumannii	11400	CP058289	899523	snp	A	G	G:18 A:0	CDS	-	534/1152	178/383	synonymous_variant c.534T>C p.Ser178Ser	HTZ92_0792	Acinetobacter baumannii_ADC	class C beta-lactamase
Acinetobacter baumannii	11400	CP058289	899529	snp	A	G	G:19 A:0	CDS	-	528/1152	176/383	synonymous_variant c.528T>C p.Asn176Asn	HTZ92_0792	Acinetobacter baumannii_ADC	class C beta-lactamase
Acinetobacter baumannii	11400	CP058289	899543	complex	TG	GA	GA:19 TG:0	CDS	-	514/1152	171/383	synonymous_variant c.513_514delCAinsTC p.173	HTZ92_0792	Acinetobacter baumannii_ADC	class C beta-lactamase
Acinetobacter baumannii	11400	CP058289	899558	snp	G	A	A:20 G:0	CDS	-	499/1152	167/383	missense_variant c.499C>T p.Pro167Ser	HTZ92_0792	Acinetobacter baumannii_ADC	class C beta-lactamase
Acinetobacter baumannii	11400	CP058289	899580	snp	G	A	A:20 G:0	CDS	-	477/1152	159/383	synonymous_variant c.477C>T p.Phe159Phe	HTZ92_0792	Acinetobacter baumannii_ADC	class C beta-lactamase
Acinetobacter baumannii	11400	CP058289	899586	snp	A	T	T:20 A:0	CDS	-	471/1152	157/383	synonymous_variant c.471T>A p.Thr157Thr	HTZ92_0792	Acinetobacter baumannii_ADC	class C beta-lactamase
Acinetobacter baumannii	11400	CP058289	899598	complex	TTGG	CTGA	CTGA:19 TTGG:0	CDS	-	459/1152	152/383	synonymous_variant c.456_459delCCAAinsTCAG p.154	HTZ92_0792	Acinetobacter baumannii_ADC	class C beta-lactamase
Acinetobacter baumannii	11400	CP058289	899609	snp	G	T	T:20 G:0	CDS	-	448/1152	150/383	missense_variant c.448C>A p.Gln150Lys	HTZ92_0792	Acinetobacter baumannii_ADC	class C beta-lactamase
Acinetobacter baumannii	11400	CP058289	899625	snp	C	T	T:20 C:0	CDS	-	432/1152	144/383	synonymous_variant c.432G>A p.Gln144Gln	HTZ92_0792	Acinetobacter baumannii_ADC	class C beta-lactamase
Acinetobacter baumannii	11400	CP058289	2606207	snp	G	A	A:20 G:0	CDS	+	156/2019	52/672	synonymous_variant c.156G>A p.Thr52Thr	HTZ92_2426	Acinetobacter baumannii_PBP2	penicillin-binding protein 2
Acinetobacter baumannii	11400	CP058289	2606312	snp	C	T	T:20 C:0	CDS	+	261/2019	87/672	synonymous_variant c.261C>T p.Thr87Thr	HTZ92_2426	Acinetobacter baumannii_PBP2	penicillin-binding protein 2
Acinetobacter baumannii	11400	CP058289	2606381	snp	A	G	G:20 A:0	CDS	+	330/2019	110/672	synonymous_variant c.330A>G p.Glu110Glu	HTZ92_2426	Acinetobacter baumannii_PBP2	penicillin-binding protein 2
Acinetobacter baumannii	11400	CP058289	2606417	snp	C	T	T:20 C:0	CDS	+	366/2019	122/672	synonymous_variant c.366C>T p.Arg122Arg	HTZ92_2426	Acinetobacter baumannii_PBP2	penicillin-binding protein 2
Acinetobacter baumannii	11400	CP058289	2606468	snp	C	T	T:20 C:0	CDS	+	417/2019	139/672	synonymous_variant c.417C>T p.Thr139Thr	HTZ92_2426	Acinetobacter baumannii_PBP2	penicillin-binding protein 2
Acinetobacter baumannii	11400	CP058289	2606507	complex	GTTCCCC	ATTTCCT	ATTTCCT:20 GTTCCCC:0	CDS	+	456/2019	152/672	synonymous_variant c.456_462delGTTCCCCinsATTTCCT p.155	HTZ92_2426	Acinetobacter baumannii_PBP2	penicillin-binding protein 2
Acinetobacter baumannii	11400	CP058289	2606636	snp	T	C	C:20 T:0	CDS	+	585/2019	195/672	synonymous_variant c.585T>C p.Tyr195Tyr	HTZ92_2426	Acinetobacter baumannii_PBP2	penicillin-binding protein 2
Acinetobacter baumannii	11400	CP058289	2606774	snp	T	C	C:20 T:0	CDS	+	723/2019	241/672	synonymous_variant c.723T>C p.Thr241Thr	HTZ92_2426	Acinetobacter baumannii_PBP2	penicillin-binding protein 2
Acinetobacter baumannii	11400	CP058289	2606825	complex	GTCG	ATCA	ATCA:19 GTCG:0	CDS	+	774/2019	258/672	synonymous_variant c.774_777delGTCGinsATCA p.260	HTZ92_2426	Acinetobacter baumannii_PBP2	penicillin-binding protein 2
Acinetobacter baumannii	11400	CP058289	2606834	snp	A	G	G:20 A:0	CDS	+	783/2019	261/672	synonymous_variant c.783A>G p.Gln261Gln	HTZ92_2426	Acinetobacter baumannii_PBP2	penicillin-binding protein 2
Acinetobacter baumannii	11400	CP058289	2606840	snp	T	A	A:20 T:0	CDS	+	789/2019	263/672	synonymous_variant c.789T>A p.Ala263Ala	HTZ92_2426	Acinetobacter baumannii_PBP2	penicillin-binding protein 2
Acinetobacter baumannii	11400	CP058289	2606879	snp	T	C	C:20 T:0	CDS	+	828/2019	276/672	synonymous_variant c.828T>C p.Thr276Thr	HTZ92_2426	Acinetobacter baumannii_PBP2	penicillin-binding protein 2
Acinetobacter baumannii	11400	CP058289	2606918	snp	C	T	T:20 C:0	CDS	+	867/2019	289/672	synonymous_variant c.867C>T p.Asn289Asn	HTZ92_2426	Acinetobacter baumannii_PBP2	penicillin-binding protein 2
Acinetobacter baumannii	11400	CP058289	2607107	snp	C	T	T:20 C:0	CDS	+	1056/2019	352/672	synonymous_variant c.1056C>T p.Gly352Gly	HTZ92_2426	Acinetobacter baumannii_PBP2	penicillin-binding protein 2
Acinetobacter baumannii	11400	CP058289	2607161	snp	T	C	C:20 T:0	CDS	+	1110/2019	370/672	synonymous_variant c.1110T>C p.Gly370Gly	HTZ92_2426	Acinetobacter baumannii_PBP2	penicillin-binding protein 2
Acinetobacter baumannii	11400	CP058289	2607170	snp	T	C	C:20 T:0	CDS	+	1119/2019	373/672	synonymous_variant c.1119T>C p.Ile373Ile	HTZ92_2426	Acinetobacter baumannii_PBP2	penicillin-binding protein 2
Acinetobacter baumannii	11400	CP058289	2607206	snp	T	C	C:20 T:0	CDS	+	1155/2019	385/672	synonymous_variant c.1155T>C p.Asp385Asp	HTZ92_2426	Acinetobacter baumannii_PBP2	penicillin-binding protein 2
Acinetobacter baumannii	11400	CP058289	2607227	snp	T	C	C:20 T:0	CDS	+	1176/2019	392/672	synonymous_variant c.1176T>C p.Ala392Ala	HTZ92_2426	Acinetobacter baumannii_PBP2	penicillin-binding protein 2
Acinetobacter baumannii	11400	CP058289	2607422	snp	C	T	T:20 C:0	CDS	+	1371/2019	457/672	synonymous_variant c.1371C>T p.Thr457Thr	HTZ92_2426	Acinetobacter baumannii_PBP2	penicillin-binding protein 2
Acinetobacter baumannii	11400	CP058289	2607434	snp	T	C	C:20 T:0	CDS	+	1383/2019	461/672	synonymous_variant c.1383T>C p.Leu461Leu	HTZ92_2426	Acinetobacter baumannii_PBP2	penicillin-binding protein 2
Acinetobacter baumannii	11400	CP058289	2607458	snp	A	G	G:20 A:0	CDS	+	1407/2019	469/672	synonymous_variant c.1407A>G p.Ala469Ala	HTZ92_2426	Acinetobacter baumannii_PBP2	penicillin-binding protein 2
Acinetobacter baumannii	11400	CP058289	2607464	snp	C	T	T:20 C:0	CDS	+	1413/2019	471/672	synonymous_variant c.1413C>T p.His471His	HTZ92_2426	Acinetobacter baumannii_PBP2	penicillin-binding protein 2
Acinetobacter baumannii	11400	CP058289	2607629	snp	T	C	C:20 T:0	CDS	+	1578/2019	526/672	synonymous_variant c.1578T>C p.Gly526Gly	HTZ92_2426	Acinetobacter baumannii_PBP2	penicillin-binding protein 2
Acinetobacter baumannii	11400	CP058289	2607698	snp	C	T	T:20 C:0	CDS	+	1647/2019	549/672	synonymous_variant c.1647C>T p.Gly549Gly	HTZ92_2426	Acinetobacter baumannii_PBP2	penicillin-binding protein 2
Acinetobacter baumannii	11400	CP058289	2607743	snp	T	C	C:20 T:0	CDS	+	1692/2019	564/672	synonymous_variant c.1692T>C p.His564His	HTZ92_2426	Acinetobacter baumannii_PBP2	penicillin-binding protein 2
Acinetobacter baumannii	11400	CP058289	2607929	snp	T	C	C:20 T:0	CDS	+	1878/2019	626/672	synonymous_variant c.1878T>C p.Thr626Thr	HTZ92_2426	Acinetobacter baumannii_PBP2	penicillin-binding protein 2
Acinetobacter baumannii	11400	CP058289	2607935	snp	G	A	A:20 G:0	CDS	+	1884/2019	628/672	synonymous_variant c.1884G>A p.Gly628Gly	HTZ92_2426	Acinetobacter baumannii_PBP2	penicillin-binding protein 2
Acinetobacter baumannii	11400	CP058289	2607986	snp	A	T	T:20 A:0	CDS	+	1935/2019	645/672	synonymous_variant c.1935A>T p.Pro645Pro	HTZ92_2426	Acinetobacter baumannii_PBP2	penicillin-binding protein 2
Acinetobacter baumannii	11400	CP058289	2647864	complex	AAAT	GAAC	GAAC:20 AAAT:0	CDS	-	579/2265	192/754	synonymous_variant c.576_579delATTTinsGTTC p.194	HTZ92_2465	Acinetobacter baumannii_fepA#pirA	outer membrane receptor FepA
Acinetobacter baumannii	11400	CP058289	2647918	complex	TACA	CACC	CACC:19 TACA:0	CDS	-	525/2265	174/754	synonymous_variant c.522_525delTGTAinsGGTG p.176	HTZ92_2465	Acinetobacter baumannii_fepA#pirA	outer membrane receptor FepA
Acinetobacter baumannii	11400	CP058289	2647927	complex	CGCA	TGCC	TGCC:19 CGCA:0	CDS	-	516/2265	171/754	synonymous_variant c.513_516delTGCGinsGGCA p.173	HTZ92_2465	Acinetobacter baumannii_fepA#pirA	outer membrane receptor FepA
Acinetobacter baumannii	11400	CP058289	2647975	complex	AATC	GATT	GATT:19 AATC:0	CDS	-	468/2265	155/754	synonymous_variant c.465_468delGATTinsAATC p.157	HTZ92_2465	Acinetobacter baumannii_fepA#pirA	outer membrane receptor FepA
Acinetobacter baumannii	11400	CP058289	2931662	snp	G	A	A:20 G:0	CDS	-	579/717	193/238	synonymous_variant c.579C>T p.Tyr193Tyr	HTZ92_2727	Acinetobacter baumannii_BfmR	DNA-binding response regulator
Acinetobacter baumannii	11400	CP058289	2931791	snp	A	C	C:20 A:0	CDS	-	450/717	150/238	synonymous_variant c.450T>G p.Ser150Ser	HTZ92_2727	Acinetobacter baumannii_BfmR	DNA-binding response regulator
Acinetobacter baumannii	11400	CP058289	2931815	snp	A	G	G:20 A:0	CDS	-	426/717	142/238	synonymous_variant c.426T>C p.Leu142Leu	HTZ92_2727	Acinetobacter baumannii_BfmR	DNA-binding response regulator
Acinetobacter baumannii	11400	CP058289	2931866	snp	G	C	C:20 G:0	CDS	-	375/717	125/238	synonymous_variant c.375C>G p.Thr125Thr	HTZ92_2727	Acinetobacter baumannii_BfmR	DNA-binding response regulator
Acinetobacter baumannii	11400	CP058289	2931983	snp	C	T	T:20 C:0	CDS	-	258/717	86/238	synonymous_variant c.258G>A p.Ala86Ala	HTZ92_2727	Acinetobacter baumannii_BfmR	DNA-binding response regulator
Acinetobacter baumannii	11400	CP058289	2932151	snp	G	A	A:20 G:0	CDS	-	90/717	30/238	synonymous_variant c.90C>T p.Asn30Asn	HTZ92_2727	Acinetobacter baumannii_BfmR	DNA-binding response regulator
Acinetobacter baumannii	11400	CP058289	3145163	snp	A	C	C:20 A:0	CDS	+	240/2232	80/743	synonymous_variant c.240A>C p.Thr80Thr	HTZ92_2915	Acinetobacter baumannii_piuA	TonB-dependent siderophore receptor
Acinetobacter baumannii	11400	CP058289	3145570	snp	G	T	T:20 G:0	CDS	+	647/2232	216/743	missense_variant c.647G>T p.Gly216Val	HTZ92_2915	Acinetobacter baumannii_piuA	TonB-dependent siderophore receptor
Acinetobacter baumannii	11400	CP058289	3146282	snp	A	G	G:20 A:0	CDS	+	1359/2232	453/743	synonymous_variant c.1359A>G p.Glu453Glu	HTZ92_2915	Acinetobacter baumannii_piuA	TonB-dependent siderophore receptor
Acinetobacter baumannii	11400	CP058289	3146315	snp	G	A	A:20 G:0	CDS	+	1392/2232	464/743	synonymous_variant c.1392G>A p.Leu464Leu	HTZ92_2915	Acinetobacter baumannii_piuA	TonB-dependent siderophore receptor
Acinetobacter baumannii	11400	CP058289	3146354	snp	T	C	C:20 T:0	CDS	+	1431/2232	477/743	synonymous_variant c.1431T>C p.Ala477Ala	HTZ92_2915	Acinetobacter baumannii_piuA	TonB-dependent siderophore receptor
Acinetobacter baumannii	11400	CP058289	3146388	snp	A	G	G:20 A:0	CDS	+	1465/2232	489/743	missense_variant c.1465A>G p.Asn489Asp	HTZ92_2915	Acinetobacter baumannii_piuA	TonB-dependent siderophore receptor
Acinetobacter baumannii	11400	CP058289	3146762	snp	C	T	T:20 C:0	CDS	+	1839/2232	613/743	synonymous_variant c.1839C>T p.Tyr613Tyr	HTZ92_2915	Acinetobacter baumannii_piuA	TonB-dependent siderophore receptor
Acinetobacter baumannii	11400	CP058289	3146896	snp	A	G	G:20 A:0	CDS	+	1973/2232	658/743	missense_variant c.1973A>G p.Lys658Arg	HTZ92_2915	Acinetobacter baumannii_piuA	TonB-dependent siderophore receptor
Acinetobacter baumannii	11400	CP058289	3175217	snp	G	C	C:20 G:0	CDS	-	677/756	226/251	missense_variant c.677C>G p.Thr226Ser	HTZ92_2948	Acinetobacter baumannii_tonB_3	TonB-dependent receptor
Acinetobacter baumannii	11400	CP058289	3175237	snp	T	C	C:20 T:0	CDS	-	657/756	219/251	synonymous_variant c.657A>G p.Lys219Lys	HTZ92_2948	Acinetobacter baumannii_tonB_3	TonB-dependent receptor
Acinetobacter baumannii	11400	CP058289	3175396	snp	T	C	C:20 T:0	CDS	-	498/756	166/251	synonymous_variant c.498A>G p.Ser166Ser	HTZ92_2948	Acinetobacter baumannii_tonB_3	TonB-dependent receptor
Acinetobacter baumannii	11400	CP058289	3175402	snp	G	A	A:20 G:0	CDS	-	492/756	164/251	synonymous_variant c.492C>T p.Gly164Gly	HTZ92_2948	Acinetobacter baumannii_tonB_3	TonB-dependent receptor
Acinetobacter baumannii	11400	CP058289	3175525	snp	T	C	C:20 T:0	CDS	-	369/756	123/251	synonymous_variant c.369A>G p.Pro123Pro	HTZ92_2948	Acinetobacter baumannii_tonB_3	TonB-dependent receptor
Acinetobacter baumannii	11400	CP058289	3175603	snp	C	T	T:20 C:0	CDS	-	291/756	97/251	synonymous_variant c.291G>A p.Lys97Lys	HTZ92_2948	Acinetobacter baumannii_tonB_3	TonB-dependent receptor
Acinetobacter baumannii	11400	CP058289	3175660	snp	C	T	T:20 C:0	CDS	-	234/756	78/251	synonymous_variant c.234G>A p.Glu78Glu	HTZ92_2948	Acinetobacter baumannii_tonB_3	TonB-dependent receptor
Acinetobacter baumannii	11400	CP058289	3175729	snp	A	G	G:20 A:0	CDS	-	165/756	55/251	synonymous_variant c.165T>C p.Arg55Arg	HTZ92_2948	Acinetobacter baumannii_tonB_3	TonB-dependent receptor
Acinetobacter baumannii	11400	CP058289	3668592	snp	G	A	A:20 G:0	CDS	-	540/558	180/185	synonymous_variant c.540C>T p.Ile180Ile	HTZ92_3401	Acinetobacter baumannii_ppiA	peptidyl-prolyl cis-trans isomerase
Acinetobacter baumannii	11400	CP058289	3668619	snp	C	T	T:20 C:0	CDS	-	513/558	171/185	synonymous_variant c.513G>A p.Gln171Gln	HTZ92_3401	Acinetobacter baumannii_ppiA	peptidyl-prolyl cis-trans isomerase
Acinetobacter baumannii	11400	CP058289	3668724	complex	CA	GG	GG:18 CA:0	CDS	-	408/558	136/185	missense_variant c.407_408delTGinsCC p.Leu136Pro	HTZ92_3401	Acinetobacter baumannii_ppiA	peptidyl-prolyl cis-trans isomerase
Acinetobacter baumannii	11400	CP058289	3668766	snp	A	G	G:20 A:0	CDS	-	366/558	122/185	synonymous_variant c.366T>C p.Asn122Asn	HTZ92_3401	Acinetobacter baumannii_ppiA	peptidyl-prolyl cis-trans isomerase
Acinetobacter baumannii	11400	CP058289	3668804	snp	T	A	A:20 T:0	CDS	-	328/558	110/185	missense_variant c.328A>T p.Thr110Ser	HTZ92_3401	Acinetobacter baumannii_ppiA	peptidyl-prolyl cis-trans isomerase
Acinetobacter baumannii	11400	CP058289	3668853	snp	T	C	C:20 T:0	CDS	-	279/558	93/185	synonymous_variant c.279A>G p.Ala93Ala	HTZ92_3401	Acinetobacter baumannii_ppiA	peptidyl-prolyl cis-trans isomerase
Acinetobacter baumannii	11400	CP058289	3668899	snp	A	G	G:20 A:0	CDS	-	233/558	78/185	missense_variant c.233T>C p.Val78Ala	HTZ92_3401	Acinetobacter baumannii_ppiA	peptidyl-prolyl cis-trans isomerase
Acinetobacter baumannii	11400	CP058289	3669081	snp	C	T	T:20 C:0	CDS	-	51/558	17/185	synonymous_variant c.51G>A p.Val17Val	HTZ92_3401	Acinetobacter baumannii_ppiA	peptidyl-prolyl cis-trans isomerase
Acinetobacter baumannii	10362	CP058289	47582	snp	A	G	G:20 A:0	CDS	-	1392/1458	464/485	synonymous_variant c.1392T>C p.Ala464Ala	HTZ92_0053	Acinetobacter baumannii_envZ	two-component system sensor histidine kinase
Acinetobacter baumannii	10362	CP058289	47612	snp	T	A	A:20 T:0	CDS	-	1362/1458	454/485	synonymous_variant c.1362A>T p.Val454Val	HTZ92_0053	Acinetobacter baumannii_envZ	two-component system sensor histidine kinase
Acinetobacter baumannii	10362	CP058289	47648	snp	G	T	T:20 G:0	CDS	-	1326/1458	442/485	synonymous_variant c.1326C>A p.Ile442Ile	HTZ92_0053	Acinetobacter baumannii_envZ	two-component system sensor histidine kinase
Acinetobacter baumannii	10362	CP058289	47744	snp	C	T	T:20 C:0	CDS	-	1230/1458	410/485	synonymous_variant c.1230G>A p.Gln410Gln	HTZ92_0053	Acinetobacter baumannii_envZ	two-component system sensor histidine kinase
Acinetobacter baumannii	10362	CP058289	47759	snp	T	A	A:20 T:0	CDS	-	1215/1458	405/485	synonymous_variant c.1215A>T p.Ile405Ile	HTZ92_0053	Acinetobacter baumannii_envZ	two-component system sensor histidine kinase
Acinetobacter baumannii	10362	CP058289	47771	snp	A	T	T:20 A:0	CDS	-	1203/1458	401/485	synonymous_variant c.1203T>A p.Pro401Pro	HTZ92_0053	Acinetobacter baumannii_envZ	two-component system sensor histidine kinase
Acinetobacter baumannii	10362	CP058289	47843	snp	T	C	C:20 T:0	CDS	-	1131/1458	377/485	synonymous_variant c.1131A>G p.Pro377Pro	HTZ92_0053	Acinetobacter baumannii_envZ	two-component system sensor histidine kinase
Acinetobacter baumannii	10362	CP058289	47864	snp	T	G	G:20 T:0	CDS	-	1110/1458	370/485	synonymous_variant c.1110A>C p.Ala370Ala	HTZ92_0053	Acinetobacter baumannii_envZ	two-component system sensor histidine kinase
Acinetobacter baumannii	10362	CP058289	47906	snp	G	A	A:20 G:0	CDS	-	1068/1458	356/485	synonymous_variant c.1068C>T p.Ser356Ser	HTZ92_0053	Acinetobacter baumannii_envZ	two-component system sensor histidine kinase
Acinetobacter baumannii	10362	CP058289	47921	complex	AATG	GATA	GATA:19 AATG:0	CDS	-	1053/1458	350/485	synonymous_variant c.1050_1053delCATTinsTATC p.352	HTZ92_0053	Acinetobacter baumannii_envZ	two-component system sensor histidine kinase
Acinetobacter baumannii	10362	CP058289	47984	snp	C	T	T:20 C:0	CDS	-	990/1458	330/485	synonymous_variant c.990G>A p.Leu330Leu	HTZ92_0053	Acinetobacter baumannii_envZ	two-component system sensor histidine kinase
Acinetobacter baumannii	10362	CP058289	48002	snp	G	A	A:20 G:0	CDS	-	972/1458	324/485	synonymous_variant c.972C>T p.Thr324Thr	HTZ92_0053	Acinetobacter baumannii_envZ	two-component system sensor histidine kinase
Acinetobacter baumannii	10362	CP058289	48032	snp	A	G	G:20 A:0	CDS	-	942/1458	314/485	synonymous_variant c.942T>C p.Arg314Arg	HTZ92_0053	Acinetobacter baumannii_envZ	two-component system sensor histidine kinase
Acinetobacter baumannii	10362	CP058289	48050	snp	T	C	C:20 T:0	CDS	-	924/1458	308/485	synonymous_variant c.924A>G p.Gln308Gln	HTZ92_0053	Acinetobacter baumannii_envZ	two-component system sensor histidine kinase
Acinetobacter baumannii	10362	CP058289	48146	complex	AAGG	GAGA	GAGA:19 AAGG:0	CDS	-	828/1458	275/485	synonymous_variant c.825_828delCCTTinsTCTC p.277	HTZ92_0053	Acinetobacter baumannii_envZ	two-component system sensor histidine kinase
Acinetobacter baumannii	10362	CP058289	48236	snp	T	C	C:20 T:0	CDS	-	738/1458	246/485	synonymous_variant c.738A>G p.Ala246Ala	HTZ92_0053	Acinetobacter baumannii_envZ	two-component system sensor histidine kinase
Acinetobacter baumannii	10362	CP058289	48485	snp	C	T	T:20 C:0	CDS	-	489/1458	163/485	synonymous_variant c.489G>A p.Thr163Thr	HTZ92_0053	Acinetobacter baumannii_envZ	two-component system sensor histidine kinase
Acinetobacter baumannii	10362	CP058289	48611	snp	A	G	G:20 A:0	CDS	-	363/1458	121/485	synonymous_variant c.363T>C p.Val121Val	HTZ92_0053	Acinetobacter baumannii_envZ	two-component system sensor histidine kinase
Acinetobacter baumannii	10362	CP058289	48662	snp	A	G	G:20 A:0	CDS	-	312/1458	104/485	synonymous_variant c.312T>C p.Arg104Arg	HTZ92_0053	Acinetobacter baumannii_envZ	two-component system sensor histidine kinase
Acinetobacter baumannii	10362	CP058289	48695	snp	G	A	A:20 G:0	CDS	-	279/1458	93/485	synonymous_variant c.279C>T p.Arg93Arg	HTZ92_0053	Acinetobacter baumannii_envZ	two-component system sensor histidine kinase
Acinetobacter baumannii	10362	CP058289	48833	snp	C	G	G:20 C:0	CDS	-	141/1458	47/485	synonymous_variant c.141G>C p.Leu47Leu	HTZ92_0053	Acinetobacter baumannii_envZ	two-component system sensor histidine kinase
Acinetobacter baumannii	10362	CP058289	78697	snp	G	A	A:20 G:0	CDS	+	462/1833	154/610	synonymous_variant c.462G>A p.Gln154Gln	HTZ92_0076	Acinetobacter baumannii_ftsI#pbp3	peptide ABC transporter permease
Acinetobacter baumannii	10362	CP058289	78727	snp	G	T	T:20 G:0	CDS	+	492/1833	164/610	synonymous_variant c.492G>T p.Leu164Leu	HTZ92_0076	Acinetobacter baumannii_ftsI#pbp3	peptide ABC transporter permease
Acinetobacter baumannii	10362	CP058289	78844	snp	C	T	T:20 C:0	CDS	+	609/1833	203/610	synonymous_variant c.609C>T p.Ala203Ala	HTZ92_0076	Acinetobacter baumannii_ftsI#pbp3	peptide ABC transporter permease
Acinetobacter baumannii	10362	CP058289	78859	snp	G	A	A:20 G:0	CDS	+	624/1833	208/610	synonymous_variant c.624G>A p.Leu208Leu	HTZ92_0076	Acinetobacter baumannii_ftsI#pbp3	peptide ABC transporter permease
Acinetobacter baumannii	10362	CP058289	78880	snp	T	G	G:20 T:0	CDS	+	645/1833	215/610	synonymous_variant c.645T>G p.Gly215Gly	HTZ92_0076	Acinetobacter baumannii_ftsI#pbp3	peptide ABC transporter permease
Acinetobacter baumannii	10362	CP058289	78961	snp	T	C	C:20 T:0	CDS	+	726/1833	242/610	synonymous_variant c.726T>C p.Gly242Gly	HTZ92_0076	Acinetobacter baumannii_ftsI#pbp3	peptide ABC transporter permease
Acinetobacter baumannii	10362	CP058289	79003	snp	T	A	A:20 T:0	CDS	+	768/1833	256/610	synonymous_variant c.768T>A p.Pro256Pro	HTZ92_0076	Acinetobacter baumannii_ftsI#pbp3	peptide ABC transporter permease
Acinetobacter baumannii	10362	CP058289	79216	snp	G	T	T:20 G:0	CDS	+	981/1833	327/610	synonymous_variant c.981G>T p.Gly327Gly	HTZ92_0076	Acinetobacter baumannii_ftsI#pbp3	peptide ABC transporter permease
Acinetobacter baumannii	10362	CP058289	79318	snp	C	T	T:20 C:0	CDS	+	1083/1833	361/610	synonymous_variant c.1083C>T p.Ser361Ser	HTZ92_0076	Acinetobacter baumannii_ftsI#pbp3	peptide ABC transporter permease
Acinetobacter baumannii	10362	CP058289	79369	snp	T	C	C:20 T:0	CDS	+	1134/1833	378/610	synonymous_variant c.1134T>C p.Tyr378Tyr	HTZ92_0076	Acinetobacter baumannii_ftsI#pbp3	peptide ABC transporter permease
Acinetobacter baumannii	10362	CP058289	79432	snp	G	A	A:20 G:0	CDS	+	1197/1833	399/610	synonymous_variant c.1197G>A p.Ala399Ala	HTZ92_0076	Acinetobacter baumannii_ftsI#pbp3	peptide ABC transporter permease
Acinetobacter baumannii	10362	CP058289	79453	snp	T	C	C:20 T:0	CDS	+	1218/1833	406/610	synonymous_variant c.1218T>C p.Thr406Thr	HTZ92_0076	Acinetobacter baumannii_ftsI#pbp3	peptide ABC transporter permease
Acinetobacter baumannii	10362	CP058289	79510	snp	T	C	C:20 T:0	CDS	+	1275/1833	425/610	synonymous_variant c.1275T>C p.Pro425Pro	HTZ92_0076	Acinetobacter baumannii_ftsI#pbp3	peptide ABC transporter permease
Acinetobacter baumannii	10362	CP058289	79552	snp	C	T	T:20 C:0	CDS	+	1317/1833	439/610	synonymous_variant c.1317C>T p.Asn439Asn	HTZ92_0076	Acinetobacter baumannii_ftsI#pbp3	peptide ABC transporter permease
Acinetobacter baumannii	10362	CP058289	510510	snp	G	A	A:20 G:0	CDS	-	3036/3177	1012/1058	synonymous_variant c.3036C>T p.His1012His	HTZ92_0479	Acinetobacter baumannii_AdeJ	resistance nodulation cell division family member TbtB
Acinetobacter baumannii	10362	CP058289	510528	snp	G	A	A:20 G:0	CDS	-	3018/3177	1006/1058	synonymous_variant c.3018C>T p.Ala1006Ala	HTZ92_0479	Acinetobacter baumannii_AdeJ	resistance nodulation cell division family member TbtB
Acinetobacter baumannii	10362	CP058289	510573	snp	A	T	T:20 A:0	CDS	-	2973/3177	991/1058	synonymous_variant c.2973T>A p.Leu991Leu	HTZ92_0479	Acinetobacter baumannii_AdeJ	resistance nodulation cell division family member TbtB
Acinetobacter baumannii	10362	CP058289	510726	snp	C	T	T:20 C:0	CDS	-	2820/3177	940/1058	synonymous_variant c.2820G>A p.Gln940Gln	HTZ92_0479	Acinetobacter baumannii_AdeJ	resistance nodulation cell division family member TbtB
Acinetobacter baumannii	10362	CP058289	510774	snp	T	A	A:20 T:0	CDS	-	2772/3177	924/1058	synonymous_variant c.2772A>T p.Gly924Gly	HTZ92_0479	Acinetobacter baumannii_AdeJ	resistance nodulation cell division family member TbtB
Acinetobacter baumannii	10362	CP058289	511041	snp	A	G	G:20 A:0	CDS	-	2505/3177	835/1058	synonymous_variant c.2505T>C p.Gly835Gly	HTZ92_0479	Acinetobacter baumannii_AdeJ	resistance nodulation cell division family member TbtB
Acinetobacter baumannii	10362	CP058289	511398	snp	C	A	A:20 C:0	CDS	-	2148/3177	716/1058	synonymous_variant c.2148G>T p.Gly716Gly	HTZ92_0479	Acinetobacter baumannii_AdeJ	resistance nodulation cell division family member TbtB
Acinetobacter baumannii	10362	CP058289	511545	snp	T	C	C:20 T:0	CDS	-	2001/3177	667/1058	synonymous_variant c.2001A>G p.Pro667Pro	HTZ92_0479	Acinetobacter baumannii_AdeJ	resistance nodulation cell division family member TbtB
Acinetobacter baumannii	10362	CP058289	511554	snp	G	A	A:20 G:0	CDS	-	1992/3177	664/1058	synonymous_variant c.1992C>T p.Tyr664Tyr	HTZ92_0479	Acinetobacter baumannii_AdeJ	resistance nodulation cell division family member TbtB
Acinetobacter baumannii	10362	CP058289	511671	snp	C	A	A:20 C:0	CDS	-	1875/3177	625/1058	synonymous_variant c.1875G>T p.Ala625Ala	HTZ92_0479	Acinetobacter baumannii_AdeJ	resistance nodulation cell division family member TbtB
Acinetobacter baumannii	10362	CP058289	511764	snp	A	G	G:20 A:0	CDS	-	1782/3177	594/1058	synonymous_variant c.1782T>C p.Asp594Asp	HTZ92_0479	Acinetobacter baumannii_AdeJ	resistance nodulation cell division family member TbtB
Acinetobacter baumannii	10362	CP058289	511779	snp	G	A	A:20 G:0	CDS	-	1767/3177	589/1058	synonymous_variant c.1767C>T p.Thr589Thr	HTZ92_0479	Acinetobacter baumannii_AdeJ	resistance nodulation cell division family member TbtB
Acinetobacter baumannii	10362	CP058289	511968	snp	C	T	T:20 C:0	CDS	-	1578/3177	526/1058	synonymous_variant c.1578G>A p.Ser526Ser	HTZ92_0479	Acinetobacter baumannii_AdeJ	resistance nodulation cell division family member TbtB
Acinetobacter baumannii	10362	CP058289	512277	snp	A	G	G:20 A:0	CDS	-	1269/3177	423/1058	synonymous_variant c.1269T>C p.Asp423Asp	HTZ92_0479	Acinetobacter baumannii_AdeJ	resistance nodulation cell division family member TbtB
Acinetobacter baumannii	10362	CP058289	512295	snp	T	C	C:20 T:0	CDS	-	1251/3177	417/1058	synonymous_variant c.1251A>G p.Glu417Glu	HTZ92_0479	Acinetobacter baumannii_AdeJ	resistance nodulation cell division family member TbtB
Acinetobacter baumannii	10362	CP058289	512325	snp	G	A	A:20 G:0	CDS	-	1221/3177	407/1058	synonymous_variant c.1221C>T p.Asp407Asp	HTZ92_0479	Acinetobacter baumannii_AdeJ	resistance nodulation cell division family member TbtB
Acinetobacter baumannii	10362	CP058289	512373	snp	A	G	G:20 A:0	CDS	-	1173/3177	391/1058	synonymous_variant c.1173T>C p.Asn391Asn	HTZ92_0479	Acinetobacter baumannii_AdeJ	resistance nodulation cell division family member TbtB
Acinetobacter baumannii	10362	CP058289	512814	snp	C	T	T:20 C:0	CDS	-	732/3177	244/1058	synonymous_variant c.732G>A p.Glu244Glu	HTZ92_0479	Acinetobacter baumannii_AdeJ	resistance nodulation cell division family member TbtB
Acinetobacter baumannii	10362	CP058289	512823	snp	C	T	T:20 C:0	CDS	-	723/3177	241/1058	synonymous_variant c.723G>A p.Gln241Gln	HTZ92_0479	Acinetobacter baumannii_AdeJ	resistance nodulation cell division family member TbtB
Acinetobacter baumannii	10362	CP058289	513006	snp	A	G	G:20 A:0	CDS	-	540/3177	180/1058	synonymous_variant c.540T>C p.Gly180Gly	HTZ92_0479	Acinetobacter baumannii_AdeJ	resistance nodulation cell division family member TbtB
Acinetobacter baumannii	10362	CP058289	513480	snp	T	C	C:20 T:0	CDS	-	66/3177	22/1058	synonymous_variant c.66A>G p.Ala22Ala	HTZ92_0479	Acinetobacter baumannii_AdeJ	resistance nodulation cell division family member TbtB
Acinetobacter baumannii	10362	CP058289	898921	snp	T	C	C:20 T:0	CDS	-	1136/1152	379/383	missense_variant c.1136A>G p.Asn379Ser	HTZ92_0792	Acinetobacter baumannii_ADC	class C beta-lactamase
Acinetobacter baumannii	10362	CP058289	899016	snp	T	C	C:20 T:0	CDS	-	1041/1152	347/383	synonymous_variant c.1041A>G p.Val347Val	HTZ92_0792	Acinetobacter baumannii_ADC	class C beta-lactamase
Acinetobacter baumannii	10362	CP058289	899037	snp	A	G	G:20 A:0	CDS	-	1020/1152	340/383	synonymous_variant c.1020T>C p.Thr340Thr	HTZ92_0792	Acinetobacter baumannii_ADC	class C beta-lactamase
Acinetobacter baumannii	10362	CP058289	899178	complex	AAGCGCT	GAGTGCC	GAGTGCC:20 AAGCGCT:0	CDS	-	879/1152	291/383	synonymous_variant c.873_879delAGCGCTTinsGGCACTC p.294	HTZ92_0792	Acinetobacter baumannii_ADC	class C beta-lactamase
Acinetobacter baumannii	10362	CP058289	899201	snp	C	T	T:20 C:0	CDS	-	856/1152	286/383	missense_variant c.856G>A p.Val286Ile	HTZ92_0792	Acinetobacter baumannii_ADC	class C beta-lactamase
Acinetobacter baumannii	10362	CP058289	899214	snp	T	C	C:20 T:0	CDS	-	843/1152	281/383	synonymous_variant c.843A>G p.Gln281Gln	HTZ92_0792	Acinetobacter baumannii_ADC	class C beta-lactamase
Acinetobacter baumannii	10362	CP058289	899235	snp	C	A	A:20 C:0	CDS	-	822/1152	274/383	synonymous_variant c.822G>T p.Arg274Arg	HTZ92_0792	Acinetobacter baumannii_ADC	class C beta-lactamase
Acinetobacter baumannii	10362	CP058289	899249	complex	TCGG	CCGA	CCGA:20 TCGG:0	CDS	-	808/1152	269/383	missense_variant c.805_808delCCGAinsTCGG p.ProThr269SerAla	HTZ92_0792	Acinetobacter baumannii_ADC	class C beta-lactamase
Acinetobacter baumannii	10362	CP058289	899259	snp	C	T	T:20 C:0	CDS	-	798/1152	266/383	synonymous_variant c.798G>A p.Gln266Gln	HTZ92_0792	Acinetobacter baumannii_ADC	class C beta-lactamase
Acinetobacter baumannii	10362	CP058289	899268	complex	AAGG	CAGA	CAGA:18 AAGG:0	CDS	-	789/1152	262/383	synonymous_variant c.786_789delCCTTinsTCTG p.264	HTZ92_0792	Acinetobacter baumannii_ADC	class C beta-lactamase
Acinetobacter baumannii	10362	CP058289	899370	snp	T	C	C:20 T:0	CDS	-	687/1152	229/383	synonymous_variant c.687A>G p.Gln229Gln	HTZ92_0792	Acinetobacter baumannii_ADC	class C beta-lactamase
Acinetobacter baumannii	10362	CP058289	899472	snp	G	A	A:20 G:0	CDS	-	585/1152	195/383	synonymous_variant c.585C>T p.Asp195Asp	HTZ92_0792	Acinetobacter baumannii_ADC	class C beta-lactamase
Acinetobacter baumannii	10362	CP058289	899499	snp	T	A	A:20 T:0	CDS	-	558/1152	186/383	synonymous_variant c.558A>T p.Val186Val	HTZ92_0792	Acinetobacter baumannii_ADC	class C beta-lactamase
Acinetobacter baumannii	10362	CP058289	899505	snp	C	T	T:20 C:0	CDS	-	552/1152	184/383	synonymous_variant c.552G>A p.Lys184Lys	HTZ92_0792	Acinetobacter baumannii_ADC	class C beta-lactamase
Acinetobacter baumannii	10362	CP058289	899712	snp	C	T	T:20 C:0	CDS	-	345/1152	115/383	synonymous_variant c.345G>A p.Lys115Lys	HTZ92_0792	Acinetobacter baumannii_ADC	class C beta-lactamase
Acinetobacter baumannii	10362	CP058289	899722	snp	G	T	T:20 G:0	CDS	-	335/1152	112/383	missense_variant c.335C>A p.Thr112Lys	HTZ92_0792	Acinetobacter baumannii_ADC	class C beta-lactamase
Acinetobacter baumannii	10362	CP058289	899773	snp	G	C	C:20 G:0	CDS	-	284/1152	95/383	missense_variant c.284C>G p.Ala95Gly	HTZ92_0792	Acinetobacter baumannii_ADC	class C beta-lactamase
Acinetobacter baumannii	10362	CP058289	899940	snp	G	A	A:20 G:0	CDS	-	117/1152	39/383	synonymous_variant c.117C>T p.Asn39Asn	HTZ92_0792	Acinetobacter baumannii_ADC	class C beta-lactamase
Acinetobacter baumannii	10362	CP058289	2460748	snp	G	A	A:20 G:0	CDS	-	1260/1281	420/426	synonymous_variant c.1260C>T p.Val420Val	HTZ92_2299	Acinetobacter baumannii_OprD	porin
Acinetobacter baumannii	10362	CP058289	2460757	complex	ACGC	CCGT	CCGT:20 ACGC:0	CDS	-	1251/1281	416/426	synonymous_variant c.1248_1251delGCGTinsACGG p.418	HTZ92_2299	Acinetobacter baumannii_OprD	porin
Acinetobacter baumannii	10362	CP058289	2460781	snp	A	G	G:20 A:0	CDS	-	1227/1281	409/426	synonymous_variant c.1227T>C p.Thr409Thr	HTZ92_2299	Acinetobacter baumannii_OprD	porin
Acinetobacter baumannii	10362	CP058289	2460933	snp	T	C	C:19 T:0	CDS	-	1075/1281	359/426	missense_variant c.1075A>G p.Asn359Asp	HTZ92_2299	Acinetobacter baumannii_OprD	porin
Acinetobacter baumannii	10362	CP058289	2460979	snp	A	C	C:19 A:0	CDS	-	1029/1281	343/426	synonymous_variant c.1029T>G p.Val343Val	HTZ92_2299	Acinetobacter baumannii_OprD	porin
Acinetobacter baumannii	10362	CP058289	2460985	snp	C	A	A:19 C:0	CDS	-	1023/1281	341/426	synonymous_variant c.1023G>T p.Gly341Gly	HTZ92_2299	Acinetobacter baumannii_OprD	porin
Acinetobacter baumannii	10362	CP058289	2460990	complex	TC	AT	AT:18 TC:0	CDS	-	1018/1281	339/426	missense_variant c.1017_1018delGAinsAT p.Ile340Leu	HTZ92_2299	Acinetobacter baumannii_OprD	porin
Acinetobacter baumannii	10362	CP058289	2460999	snp	T	C	C:19 T:0	CDS	-	1009/1281	337/426	missense_variant c.1009A>G p.Asn337Asp	HTZ92_2299	Acinetobacter baumannii_OprD	porin
Acinetobacter baumannii	10362	CP058289	2461006	snp	T	G	G:19 T:0	CDS	-	1002/1281	334/426	missense_variant c.1002A>C p.Glu334Asp	HTZ92_2299	Acinetobacter baumannii_OprD	porin
Acinetobacter baumannii	10362	CP058289	2461012	snp	T	C	C:19 T:0	CDS	-	996/1281	332/426	synonymous_variant c.996A>G p.Glu332Glu	HTZ92_2299	Acinetobacter baumannii_OprD	porin
Acinetobacter baumannii	10362	CP058289	2461023	complex	TCGAG	CTGAA	CTGAA:18 TCGAG:0	CDS	-	985/1281	327/426	missense_variant c.981_985delCTCGAinsTTCAG p.Ile329Val	HTZ92_2299	Acinetobacter baumannii_OprD	porin
Acinetobacter baumannii	10362	CP058289	2461039	complex	GTCTTTATTTGAG	ATTTTTGTTCGAA	ATTTTTGTTCGAA:16 GTCTTTATTTGAG:0	CDS	-	969/1281	319/426	missense_variant c.957_969delCTCAAATAAAGACinsTTCGAACAAAAAT p.Asp323Asn	HTZ92_2299	Acinetobacter baumannii_OprD	porin
Acinetobacter baumannii	10362	CP058289	2461066	snp	A	G	G:17 A:0	CDS	-	942/1281	314/426	synonymous_variant c.942T>C p.Phe314Phe	HTZ92_2299	Acinetobacter baumannii_OprD	porin
Acinetobacter baumannii	10362	CP058289	2461075	snp	C	T	T:17 C:0	CDS	-	933/1281	311/426	synonymous_variant c.933G>A p.Val311Val	HTZ92_2299	Acinetobacter baumannii_OprD	porin
Acinetobacter baumannii	10362	CP058289	2461096	complex	CGACAAA	AGATAAG	AGATAAG:16 CGACAAA:0	CDS	-	912/1281	302/426	synonymous_variant c.906_912delTTTGTCGinsCTTATCT p.305	HTZ92_2299	Acinetobacter baumannii_OprD	porin
Acinetobacter baumannii	10362	CP058289	2461110	complex	GACCAGTCGAG	AACCTGTTGAA	AACCTGTTGAA:15 GACCAGTCGAG:0	CDS	-	898/1281	296/426	synonymous_variant c.888_898delCTCGACTGGTCinsTTCAACAGGTT p.301	HTZ92_2299	Acinetobacter baumannii_OprD	porin
Acinetobacter baumannii	10362	CP058289	2461126	snp	C	T	T:17 C:0	CDS	-	882/1281	294/426	synonymous_variant c.882G>A p.Ser294Ser	HTZ92_2299	Acinetobacter baumannii_OprD	porin
Acinetobacter baumannii	10362	CP058289	2461135	complex	GTAG	ATAA	ATAA:16 GTAG:0	CDS	-	873/1281	290/426	synonymous_variant c.870_873delCTACinsTTAT p.292	HTZ92_2299	Acinetobacter baumannii_OprD	porin
Acinetobacter baumannii	10362	CP058289	2461149	snp	C	G	G:17 C:0	CDS	-	859/1281	287/426	missense_variant c.859G>C p.Val287Leu	HTZ92_2299	Acinetobacter baumannii_OprD	porin
Acinetobacter baumannii	10362	CP058289	2461156	snp	A	G	G:17 A:0	CDS	-	852/1281	284/426	synonymous_variant c.852T>C p.Asn284Asn	HTZ92_2299	Acinetobacter baumannii_OprD	porin
Acinetobacter baumannii	10362	CP058289	2461174	snp	A	C	C:17 A:0	CDS	-	834/1281	278/426	missense_variant c.834T>G p.Phe278Leu	HTZ92_2299	Acinetobacter baumannii_OprD	porin
Acinetobacter baumannii	10362	CP058289	2461192	snp	T	G	G:17 T:0	CDS	-	816/1281	272/426	synonymous_variant c.816A>C p.Arg272Arg	HTZ92_2299	Acinetobacter baumannii_OprD	porin
Acinetobacter baumannii	10362	CP058289	2461270	complex	AC	CT	CT:17 AC:0	CDS	-	738/1281	246/426	missense_variant c.737_738delGTinsAG p.Arg246Gln	HTZ92_2299	Acinetobacter baumannii_OprD	porin
Acinetobacter baumannii	10362	CP058289	2461284	snp	A	G	G:18 A:0	CDS	-	724/1281	242/426	missense_variant c.724T>C p.Ser242Pro	HTZ92_2299	Acinetobacter baumannii_OprD	porin
Acinetobacter baumannii	10362	CP058289	2461300	snp	A	G	G:19 A:0	CDS	-	708/1281	236/426	synonymous_variant c.708T>C p.Gly236Gly	HTZ92_2299	Acinetobacter baumannii_OprD	porin
Acinetobacter baumannii	10362	CP058289	2461336	snp	A	G	G:19 A:0	CDS	-	672/1281	224/426	synonymous_variant c.672T>C p.Ala224Ala	HTZ92_2299	Acinetobacter baumannii_OprD	porin
Acinetobacter baumannii	10362	CP058289	2461411	snp	A	T	T:18 A:0	CDS	-	597/1281	199/426	synonymous_variant c.597T>A p.Ala199Ala	HTZ92_2299	Acinetobacter baumannii_OprD	porin
Acinetobacter baumannii	10362	CP058289	2461498	snp	C	A	A:17 C:0	CDS	-	510/1281	170/426	synonymous_variant c.510G>T p.Gly170Gly	HTZ92_2299	Acinetobacter baumannii_OprD	porin
Acinetobacter baumannii	10362	CP058289	2461504	snp	C	G	G:17 C:0	CDS	-	504/1281	168/426	synonymous_variant c.504G>C p.Leu168Leu	HTZ92_2299	Acinetobacter baumannii_OprD	porin
Acinetobacter baumannii	10362	CP058289	2461516	snp	T	G	G:17 T:0	CDS	-	492/1281	164/426	synonymous_variant c.492A>C p.Pro164Pro	HTZ92_2299	Acinetobacter baumannii_OprD	porin
Acinetobacter baumannii	10362	CP058289	2461540	snp	G	A	A:16 G:0	CDS	-	468/1281	156/426	synonymous_variant c.468C>T p.Ile156Ile	HTZ92_2299	Acinetobacter baumannii_OprD	porin
Acinetobacter baumannii	10362	CP058289	2461546	complex	ACGG	GCGA	GCGA:15 ACGG:0	CDS	-	462/1281	153/426	synonymous_variant c.459_462delCCGTinsTCGC p.155	HTZ92_2299	Acinetobacter baumannii_OprD	porin
Acinetobacter baumannii	10362	CP058289	2461570	snp	A	T	T:16 A:0	CDS	-	438/1281	146/426	synonymous_variant c.438T>A p.Ala146Ala	HTZ92_2299	Acinetobacter baumannii_OprD	porin
Acinetobacter baumannii	10362	CP058289	2461576	snp	C	T	T:16 C:0	CDS	-	432/1281	144/426	synonymous_variant c.432G>A p.Ser144Ser	HTZ92_2299	Acinetobacter baumannii_OprD	porin
Acinetobacter baumannii	10362	CP058289	2461594	complex	TAACTGC	CAATTGT	CAATTGT:14 TAACTGC:0	CDS	-	414/1281	136/426	synonymous_variant c.408_414delGCAGTTAinsACAATTG p.139	HTZ92_2299	Acinetobacter baumannii_OprD	porin
Acinetobacter baumannii	10362	CP058289	2461606	complex	TAGATCA	CAAGTCC	CAAGTCC:14 TAGATCA:0	CDS	-	402/1281	132/426	synonymous_variant c.396_402delTGATCTAinsGGACTTG p.135	HTZ92_2299	Acinetobacter baumannii_OprD	porin
Acinetobacter baumannii	10362	CP058289	2461651	snp	A	T	T:16 A:0	CDS	-	357/1281	119/426	synonymous_variant c.357T>A p.Thr119Thr	HTZ92_2299	Acinetobacter baumannii_OprD	porin
Acinetobacter baumannii	10362	CP058289	2461657	complex	GCCT	ACCA	ACCA:16 GCCT:0	CDS	-	351/1281	116/426	synonymous_variant c.348_351delAGGCinsTGGT p.118	HTZ92_2299	Acinetobacter baumannii_OprD	porin
Acinetobacter baumannii	10362	CP058289	2461666	snp	T	C	C:16 T:0	CDS	-	342/1281	114/426	synonymous_variant c.342A>G p.Gly114Gly	HTZ92_2299	Acinetobacter baumannii_OprD	porin
Acinetobacter baumannii	10362	CP058289	2461693	complex	AGGATTA	GGTATTC	GGTATTC:14 AGGATTA:0	CDS	-	315/1281	103/426	missense_variant c.309_315delTAATCCTinsGAATACC p.Pro105Thr	HTZ92_2299	Acinetobacter baumannii_OprD	porin
Acinetobacter baumannii	10362	CP058289	2461705	complex	GAG	TAA	TAA:14 GAG:0	CDS	-	303/1281	101/426	synonymous_variant c.301_303delCTCinsTTA p.102	HTZ92_2299	Acinetobacter baumannii_OprD	porin
Acinetobacter baumannii	10362	CP058289	2461719	snp	G	T	T:16 G:0	CDS	-	289/1281	97/426	synonymous_variant c.289C>A p.Arg97Arg	HTZ92_2299	Acinetobacter baumannii_OprD	porin
Acinetobacter baumannii	10362	CP058289	2461768	complex	GAGC	CAAT	CAAT:14 GAGC:0	CDS	-	240/1281	79/426	synonymous_variant c.237_240delGCTCinsATTG p.81	HTZ92_2299	Acinetobacter baumannii_OprD	porin
Acinetobacter baumannii	10362	CP058289	2461780	complex	ACCA	TCCG	TCCG:16 ACCA:0	CDS	-	228/1281	75/426	synonymous_variant c.225_228delTGGTinsCGGA p.77	HTZ92_2299	Acinetobacter baumannii_OprD	porin
Acinetobacter baumannii	10362	CP058289	2461789	snp	C	A	A:17 C:0	CDS	-	219/1281	73/426	synonymous_variant c.219G>T p.Val73Val	HTZ92_2299	Acinetobacter baumannii_OprD	porin
Acinetobacter baumannii	10362	CP058289	2461811	snp	A	G	G:17 A:0	CDS	-	197/1281	66/426	missense_variant c.197T>C p.Phe66Ser	HTZ92_2299	Acinetobacter baumannii_OprD	porin
Acinetobacter baumannii	10362	CP058289	2461837	snp	T	C	C:17 T:0	CDS	-	171/1281	57/426	synonymous_variant c.171A>G p.Ala57Ala	HTZ92_2299	Acinetobacter baumannii_OprD	porin
Acinetobacter baumannii	10362	CP058289	2461909	snp	T	C	C:19 T:0	CDS	-	99/1281	33/426	synonymous_variant c.99A>G p.Thr33Thr	HTZ92_2299	Acinetobacter baumannii_OprD	porin
Acinetobacter baumannii	10362	CP058289	2461933	snp	A	T	T:19 A:0	CDS	-	75/1281	25/426	synonymous_variant c.75T>A p.Ile25Ile	HTZ92_2299	Acinetobacter baumannii_OprD	porin
Acinetobacter baumannii	10362	CP058289	2461942	snp	G	A	A:20 G:0	CDS	-	66/1281	22/426	synonymous_variant c.66C>T p.Ala22Ala	HTZ92_2299	Acinetobacter baumannii_OprD	porin
Acinetobacter baumannii	10362	CP058289	2461990	snp	T	C	C:20 T:0	CDS	-	18/1281	6/426	synonymous_variant c.18A>G p.Leu6Leu	HTZ92_2299	Acinetobacter baumannii_OprD	porin
Acinetobacter baumannii	10362	CP058289	2606825	complex	GTCG	ATCA	ATCA:20 GTCG:0	CDS	+	774/2019	258/672	synonymous_variant c.774_777delGTCGinsATCA p.260	HTZ92_2426	Acinetobacter baumannii_PBP2	penicillin-binding protein 2
Acinetobacter baumannii	10362	CP058289	2607392	snp	C	A	A:20 C:0	CDS	+	1341/2019	447/672	synonymous_variant c.1341C>A p.Val447Val	HTZ92_2426	Acinetobacter baumannii_PBP2	penicillin-binding protein 2
Acinetobacter baumannii	10362	CP058289	2607422	snp	C	T	T:20 C:0	CDS	+	1371/2019	457/672	synonymous_variant c.1371C>T p.Thr457Thr	HTZ92_2426	Acinetobacter baumannii_PBP2	penicillin-binding protein 2
Acinetobacter baumannii	10362	CP058289	2607434	snp	T	C	C:20 T:0	CDS	+	1383/2019	461/672	synonymous_variant c.1383T>C p.Leu461Leu	HTZ92_2426	Acinetobacter baumannii_PBP2	penicillin-binding protein 2
Acinetobacter baumannii	10362	CP058289	2607458	snp	A	G	G:20 A:0	CDS	+	1407/2019	469/672	synonymous_variant c.1407A>G p.Ala469Ala	HTZ92_2426	Acinetobacter baumannii_PBP2	penicillin-binding protein 2
Acinetobacter baumannii	10362	CP058289	2607482	snp	A	C	C:20 A:0	CDS	+	1431/2019	477/672	synonymous_variant c.1431A>C p.Pro477Pro	HTZ92_2426	Acinetobacter baumannii_PBP2	penicillin-binding protein 2
Acinetobacter baumannii	10362	CP058289	2607629	snp	T	C	C:20 T:0	CDS	+	1578/2019	526/672	synonymous_variant c.1578T>C p.Gly526Gly	HTZ92_2426	Acinetobacter baumannii_PBP2	penicillin-binding protein 2
Acinetobacter baumannii	10362	CP058289	2607644	snp	C	A	A:20 C:0	CDS	+	1593/2019	531/672	synonymous_variant c.1593C>A p.Leu531Leu	HTZ92_2426	Acinetobacter baumannii_PBP2	penicillin-binding protein 2
Acinetobacter baumannii	10362	CP058289	2607779	snp	A	C	C:20 A:0	CDS	+	1728/2019	576/672	synonymous_variant c.1728A>C p.Pro576Pro	HTZ92_2426	Acinetobacter baumannii_PBP2	penicillin-binding protein 2
Acinetobacter baumannii	10362	CP058289	2607929	snp	T	C	C:20 T:0	CDS	+	1878/2019	626/672	synonymous_variant c.1878T>C p.Thr626Thr	HTZ92_2426	Acinetobacter baumannii_PBP2	penicillin-binding protein 2
Acinetobacter baumannii	10362	CP058289	2607935	snp	G	A	A:20 G:0	CDS	+	1884/2019	628/672	synonymous_variant c.1884G>A p.Gly628Gly	HTZ92_2426	Acinetobacter baumannii_PBP2	penicillin-binding protein 2
Acinetobacter baumannii	10362	CP058289	2607986	snp	A	T	T:20 A:0	CDS	+	1935/2019	645/672	synonymous_variant c.1935A>T p.Pro645Pro	HTZ92_2426	Acinetobacter baumannii_PBP2	penicillin-binding protein 2
Acinetobacter baumannii	10362	CP058289	2931719	snp	G	A	A:20 G:0	CDS	-	522/717	174/238	synonymous_variant c.522C>T p.Asn174Asn	HTZ92_2727	Acinetobacter baumannii_BfmR	DNA-binding response regulator
Acinetobacter baumannii	10362	CP058289	2931791	snp	A	C	C:20 A:0	CDS	-	450/717	150/238	synonymous_variant c.450T>G p.Ser150Ser	HTZ92_2727	Acinetobacter baumannii_BfmR	DNA-binding response regulator
Acinetobacter baumannii	10362	CP058289	2931866	snp	G	C	C:20 G:0	CDS	-	375/717	125/238	synonymous_variant c.375C>G p.Thr125Thr	HTZ92_2727	Acinetobacter baumannii_BfmR	DNA-binding response regulator
Acinetobacter baumannii	10362	CP058289	2931950	snp	C	A	A:20 C:0	CDS	-	291/717	97/238	synonymous_variant c.291G>T p.Leu97Leu	HTZ92_2727	Acinetobacter baumannii_BfmR	DNA-binding response regulator
Acinetobacter baumannii	10362	CP058289	2931983	snp	C	T	T:20 C:0	CDS	-	258/717	86/238	synonymous_variant c.258G>A p.Ala86Ala	HTZ92_2727	Acinetobacter baumannii_BfmR	DNA-binding response regulator
Acinetobacter baumannii	10362	CP058289	2932151	snp	G	A	A:20 G:0	CDS	-	90/717	30/238	synonymous_variant c.90C>T p.Asn30Asn	HTZ92_2727	Acinetobacter baumannii_BfmR	DNA-binding response regulator
Acinetobacter baumannii	10362	CP058289	3145097	complex	TGTT	CGTA	CGTA:19 TGTT:0	CDS	+	174/2232	58/743	synonymous_variant c.174_177delTGTTinsCGTA p.60	HTZ92_2915	Acinetobacter baumannii_piuA	TonB-dependent siderophore receptor
Acinetobacter baumannii	10362	CP058289	3145130	snp	A	G	G:20 A:0	CDS	+	207/2232	69/743	synonymous_variant c.207A>G p.Val69Val	HTZ92_2915	Acinetobacter baumannii_piuA	TonB-dependent siderophore receptor
Acinetobacter baumannii	10362	CP058289	3145212	snp	T	C	C:20 T:0	CDS	+	289/2232	97/743	synonymous_variant c.289T>C p.Leu97Leu	HTZ92_2915	Acinetobacter baumannii_piuA	TonB-dependent siderophore receptor
Acinetobacter baumannii	10362	CP058289	3145247	snp	T	C	C:20 T:0	CDS	+	324/2232	108/743	synonymous_variant c.324T>C p.Asp108Asp	HTZ92_2915	Acinetobacter baumannii_piuA	TonB-dependent siderophore receptor
Acinetobacter baumannii	10362	CP058289	3145511	snp	C	T	T:20 C:0	CDS	+	588/2232	196/743	synonymous_variant c.588C>T p.Asp196Asp	HTZ92_2915	Acinetobacter baumannii_piuA	TonB-dependent siderophore receptor
Acinetobacter baumannii	10362	CP058289	3145982	snp	G	A	A:20 G:0	CDS	+	1059/2232	353/743	synonymous_variant c.1059G>A p.Glu353Glu	HTZ92_2915	Acinetobacter baumannii_piuA	TonB-dependent siderophore receptor
Acinetobacter baumannii	10362	CP058289	3145991	snp	C	T	T:20 C:0	CDS	+	1068/2232	356/743	synonymous_variant c.1068C>T p.Thr356Thr	HTZ92_2915	Acinetobacter baumannii_piuA	TonB-dependent siderophore receptor
Acinetobacter baumannii	10362	CP058289	3146075	snp	A	G	G:20 A:0	CDS	+	1152/2232	384/743	synonymous_variant c.1152A>G p.Lys384Lys	HTZ92_2915	Acinetobacter baumannii_piuA	TonB-dependent siderophore receptor
Acinetobacter baumannii	10362	CP058289	3146174	snp	T	C	C:20 T:0	CDS	+	1251/2232	417/743	synonymous_variant c.1251T>C p.Thr417Thr	HTZ92_2915	Acinetobacter baumannii_piuA	TonB-dependent siderophore receptor
Acinetobacter baumannii	10362	CP058289	3146282	snp	A	G	G:20 A:0	CDS	+	1359/2232	453/743	synonymous_variant c.1359A>G p.Glu453Glu	HTZ92_2915	Acinetobacter baumannii_piuA	TonB-dependent siderophore receptor
Acinetobacter baumannii	10362	CP058289	3146388	snp	A	G	G:20 A:0	CDS	+	1465/2232	489/743	missense_variant c.1465A>G p.Asn489Asp	HTZ92_2915	Acinetobacter baumannii_piuA	TonB-dependent siderophore receptor
Acinetobacter baumannii	10362	CP058289	3146450	snp	T	C	C:20 T:0	CDS	+	1527/2232	509/743	synonymous_variant c.1527T>C p.Ile509Ile	HTZ92_2915	Acinetobacter baumannii_piuA	TonB-dependent siderophore receptor
Acinetobacter baumannii	10362	CP058289	3146462	snp	T	C	C:20 T:0	CDS	+	1539/2232	513/743	synonymous_variant c.1539T>C p.Tyr513Tyr	HTZ92_2915	Acinetobacter baumannii_piuA	TonB-dependent siderophore receptor
Acinetobacter baumannii	10362	CP058289	3146558	snp	A	G	G:20 A:0	CDS	+	1635/2232	545/743	synonymous_variant c.1635A>G p.Ala545Ala	HTZ92_2915	Acinetobacter baumannii_piuA	TonB-dependent siderophore receptor
Acinetobacter baumannii	10362	CP058289	3146762	snp	C	T	T:20 C:0	CDS	+	1839/2232	613/743	synonymous_variant c.1839C>T p.Tyr613Tyr	HTZ92_2915	Acinetobacter baumannii_piuA	TonB-dependent siderophore receptor
Acinetobacter baumannii	10362	CP058289	3146831	snp	C	T	T:20 C:0	CDS	+	1908/2232	636/743	synonymous_variant c.1908C>T p.Ser636Ser	HTZ92_2915	Acinetobacter baumannii_piuA	TonB-dependent siderophore receptor
Acinetobacter baumannii	10362	CP058289	3175217	snp	G	C	C:20 G:0	CDS	-	677/756	226/251	missense_variant c.677C>G p.Thr226Ser	HTZ92_2948	Acinetobacter baumannii_tonB_3	TonB-dependent receptor
Acinetobacter baumannii	10362	CP058289	3175228	snp	A	G	G:20 A:0	CDS	-	666/756	222/251	synonymous_variant c.666T>C p.Arg222Arg	HTZ92_2948	Acinetobacter baumannii_tonB_3	TonB-dependent receptor
Acinetobacter baumannii	10362	CP058289	3175237	snp	T	C	C:20 T:0	CDS	-	657/756	219/251	synonymous_variant c.657A>G p.Lys219Lys	HTZ92_2948	Acinetobacter baumannii_tonB_3	TonB-dependent receptor
Acinetobacter baumannii	10362	CP058289	3175396	snp	T	C	C:20 T:0	CDS	-	498/756	166/251	synonymous_variant c.498A>G p.Ser166Ser	HTZ92_2948	Acinetobacter baumannii_tonB_3	TonB-dependent receptor
Acinetobacter baumannii	10362	CP058289	3175603	snp	C	T	T:20 C:0	CDS	-	291/756	97/251	synonymous_variant c.291G>A p.Lys97Lys	HTZ92_2948	Acinetobacter baumannii_tonB_3	TonB-dependent receptor
Acinetobacter baumannii	10362	CP058289	3175627	snp	G	A	A:20 G:0	CDS	-	267/756	89/251	synonymous_variant c.267C>T p.Val89Val	HTZ92_2948	Acinetobacter baumannii_tonB_3	TonB-dependent receptor
Acinetobacter baumannii	10362	CP058289	3175660	snp	C	T	T:20 C:0	CDS	-	234/756	78/251	synonymous_variant c.234G>A p.Glu78Glu	HTZ92_2948	Acinetobacter baumannii_tonB_3	TonB-dependent receptor
Acinetobacter baumannii	10362	CP058289	3668586	snp	A	T	T:20 A:0	CDS	-	546/558	182/185	missense_variant c.546T>A p.Asn182Lys	HTZ92_3401	Acinetobacter baumannii_ppiA	peptidyl-prolyl cis-trans isomerase
Acinetobacter baumannii	10362	CP058289	3668715	snp	G	A	A:20 G:0	CDS	-	417/558	139/185	synonymous_variant c.417C>T p.Ala139Ala	HTZ92_3401	Acinetobacter baumannii_ppiA	peptidyl-prolyl cis-trans isomerase
Acinetobacter baumannii	10362	CP058289	3668724	complex	CA	GG	GG:20 CA:0	CDS	-	408/558	136/185	missense_variant c.407_408delTGinsCC p.Leu136Pro	HTZ92_3401	Acinetobacter baumannii_ppiA	peptidyl-prolyl cis-trans isomerase
Acinetobacter baumannii	10362	CP058289	3668804	snp	T	A	A:20 T:0	CDS	-	328/558	110/185	missense_variant c.328A>T p.Thr110Ser	HTZ92_3401	Acinetobacter baumannii_ppiA	peptidyl-prolyl cis-trans isomerase
Acinetobacter baumannii	10362	CP058289	3668899	snp	A	G	G:20 A:0	CDS	-	233/558	78/185	missense_variant c.233T>C p.Val78Ala	HTZ92_3401	Acinetobacter baumannii_ppiA	peptidyl-prolyl cis-trans isomerase
Acinetobacter baumannii	10362	CP058289	3669081	snp	C	T	T:20 C:0	CDS	-	51/558	17/185	synonymous_variant c.51G>A p.Val17Val	HTZ92_3401	Acinetobacter baumannii_ppiA	peptidyl-prolyl cis-trans isomerase
Acinetobacter baumannii	10362	CP058289	3669098	snp	C	T	T:20 C:0	CDS	-	34/558	12/185	missense_variant c.34G>A p.Val12Ile	HTZ92_3401	Acinetobacter baumannii_ppiA	peptidyl-prolyl cis-trans isomerase
Acinetobacter baumannii	13303	CP058289	47561	snp	G	A	A:20 G:0	CDS	-	1413/1458	471/485	synonymous_variant c.1413C>T p.His471His	HTZ92_0053	Acinetobacter baumannii_envZ	two-component system sensor histidine kinase
Acinetobacter baumannii	13303	CP058289	47582	snp	A	G	G:20 A:0	CDS	-	1392/1458	464/485	synonymous_variant c.1392T>C p.Ala464Ala	HTZ92_0053	Acinetobacter baumannii_envZ	two-component system sensor histidine kinase
Acinetobacter baumannii	13303	CP058289	47759	snp	T	A	A:20 T:0	CDS	-	1215/1458	405/485	synonymous_variant c.1215A>T p.Ile405Ile	HTZ92_0053	Acinetobacter baumannii_envZ	two-component system sensor histidine kinase
Acinetobacter baumannii	13303	CP058289	47771	snp	A	T	T:20 A:0	CDS	-	1203/1458	401/485	synonymous_variant c.1203T>A p.Pro401Pro	HTZ92_0053	Acinetobacter baumannii_envZ	two-component system sensor histidine kinase
Acinetobacter baumannii	13303	CP058289	47843	snp	T	C	C:20 T:0	CDS	-	1131/1458	377/485	synonymous_variant c.1131A>G p.Pro377Pro	HTZ92_0053	Acinetobacter baumannii_envZ	two-component system sensor histidine kinase
Acinetobacter baumannii	13303	CP058289	47924	snp	G	C	C:20 G:0	CDS	-	1050/1458	350/485	synonymous_variant c.1050C>G p.Pro350Pro	HTZ92_0053	Acinetobacter baumannii_envZ	two-component system sensor histidine kinase
Acinetobacter baumannii	13303	CP058289	47984	snp	C	T	T:20 C:0	CDS	-	990/1458	330/485	synonymous_variant c.990G>A p.Leu330Leu	HTZ92_0053	Acinetobacter baumannii_envZ	two-component system sensor histidine kinase
Acinetobacter baumannii	13303	CP058289	48002	snp	G	A	A:20 G:0	CDS	-	972/1458	324/485	synonymous_variant c.972C>T p.Thr324Thr	HTZ92_0053	Acinetobacter baumannii_envZ	two-component system sensor histidine kinase
Acinetobacter baumannii	13303	CP058289	48032	snp	A	G	G:20 A:0	CDS	-	942/1458	314/485	synonymous_variant c.942T>C p.Arg314Arg	HTZ92_0053	Acinetobacter baumannii_envZ	two-component system sensor histidine kinase
Acinetobacter baumannii	13303	CP058289	48050	snp	T	C	C:20 T:0	CDS	-	924/1458	308/485	synonymous_variant c.924A>G p.Gln308Gln	HTZ92_0053	Acinetobacter baumannii_envZ	two-component system sensor histidine kinase
Acinetobacter baumannii	13303	CP058289	48122	snp	C	T	T:20 C:0	CDS	-	852/1458	284/485	synonymous_variant c.852G>A p.Glu284Glu	HTZ92_0053	Acinetobacter baumannii_envZ	two-component system sensor histidine kinase
Acinetobacter baumannii	13303	CP058289	48146	snp	A	G	G:20 A:0	CDS	-	828/1458	276/485	synonymous_variant c.828T>C p.Leu276Leu	HTZ92_0053	Acinetobacter baumannii_envZ	two-component system sensor histidine kinase
Acinetobacter baumannii	13303	CP058289	48203	snp	C	A	A:20 C:0	CDS	-	771/1458	257/485	synonymous_variant c.771G>T p.Thr257Thr	HTZ92_0053	Acinetobacter baumannii_envZ	two-component system sensor histidine kinase
Acinetobacter baumannii	13303	CP058289	48374	snp	A	G	G:20 A:0	CDS	-	600/1458	200/485	synonymous_variant c.600T>C p.Ile200Ile	HTZ92_0053	Acinetobacter baumannii_envZ	two-component system sensor histidine kinase
Acinetobacter baumannii	13303	CP058289	48497	snp	G	A	A:20 G:0	CDS	-	477/1458	159/485	synonymous_variant c.477C>T p.Ile159Ile	HTZ92_0053	Acinetobacter baumannii_envZ	two-component system sensor histidine kinase
Acinetobacter baumannii	13303	CP058289	48662	snp	A	G	G:20 A:0	CDS	-	312/1458	104/485	synonymous_variant c.312T>C p.Arg104Arg	HTZ92_0053	Acinetobacter baumannii_envZ	two-component system sensor histidine kinase
Acinetobacter baumannii	13303	CP058289	48755	snp	T	C	C:20 T:0	CDS	-	219/1458	73/485	synonymous_variant c.219A>G p.Ala73Ala	HTZ92_0053	Acinetobacter baumannii_envZ	two-component system sensor histidine kinase
Acinetobacter baumannii	13303	CP058289	48884	snp	A	G	G:20 A:0	CDS	-	90/1458	30/485	synonymous_variant c.90T>C p.Asp30Asp	HTZ92_0053	Acinetobacter baumannii_envZ	two-component system sensor histidine kinase
Acinetobacter baumannii	13303	CP058289	78622	complex	ATTG	GTTA	GTTA:19 ATTG:0	CDS	+	387/1833	129/610	synonymous_variant c.387_390delATTGinsGTTA p.131	HTZ92_0076	Acinetobacter baumannii_ftsI#pbp3	peptide ABC transporter permease
Acinetobacter baumannii	13303	CP058289	79003	snp	T	A	A:20 T:0	CDS	+	768/1833	256/610	synonymous_variant c.768T>A p.Pro256Pro	HTZ92_0076	Acinetobacter baumannii_ftsI#pbp3	peptide ABC transporter permease
Acinetobacter baumannii	13303	CP058289	79015	snp	C	T	T:20 C:0	CDS	+	780/1833	260/610	synonymous_variant c.780C>T p.Ile260Ile	HTZ92_0076	Acinetobacter baumannii_ftsI#pbp3	peptide ABC transporter permease
Acinetobacter baumannii	13303	CP058289	79141	snp	A	G	G:20 A:0	CDS	+	906/1833	302/610	synonymous_variant c.906A>G p.Ala302Ala	HTZ92_0076	Acinetobacter baumannii_ftsI#pbp3	peptide ABC transporter permease
Acinetobacter baumannii	13303	CP058289	79216	snp	G	T	T:20 G:0	CDS	+	981/1833	327/610	synonymous_variant c.981G>T p.Gly327Gly	HTZ92_0076	Acinetobacter baumannii_ftsI#pbp3	peptide ABC transporter permease
Acinetobacter baumannii	13303	CP058289	79318	snp	C	T	T:20 C:0	CDS	+	1083/1833	361/610	synonymous_variant c.1083C>T p.Ser361Ser	HTZ92_0076	Acinetobacter baumannii_ftsI#pbp3	peptide ABC transporter permease
Acinetobacter baumannii	13303	CP058289	79432	snp	G	A	A:20 G:0	CDS	+	1197/1833	399/610	synonymous_variant c.1197G>A p.Ala399Ala	HTZ92_0076	Acinetobacter baumannii_ftsI#pbp3	peptide ABC transporter permease
Acinetobacter baumannii	13303	CP058289	79801	snp	A	T	T:20 A:0	CDS	+	1566/1833	522/610	synonymous_variant c.1566A>T p.Val522Val	HTZ92_0076	Acinetobacter baumannii_ftsI#pbp3	peptide ABC transporter permease
Acinetobacter baumannii	13303	CP058289	510459	snp	A	T	T:20 A:0	CDS	-	3087/3177	1029/1058	synonymous_variant c.3087T>A p.Gly1029Gly	HTZ92_0479	Acinetobacter baumannii_AdeJ	resistance nodulation cell division family member TbtB
Acinetobacter baumannii	13303	CP058289	510774	snp	T	G	G:20 T:0	CDS	-	2772/3177	924/1058	synonymous_variant c.2772A>C p.Gly924Gly	HTZ92_0479	Acinetobacter baumannii_AdeJ	resistance nodulation cell division family member TbtB
Acinetobacter baumannii	13303	CP058289	510957	snp	T	C	C:20 T:0	CDS	-	2589/3177	863/1058	synonymous_variant c.2589A>G p.Glu863Glu	HTZ92_0479	Acinetobacter baumannii_AdeJ	resistance nodulation cell division family member TbtB
Acinetobacter baumannii	13303	CP058289	511041	snp	A	G	G:20 A:0	CDS	-	2505/3177	835/1058	synonymous_variant c.2505T>C p.Gly835Gly	HTZ92_0479	Acinetobacter baumannii_AdeJ	resistance nodulation cell division family member TbtB
Acinetobacter baumannii	13303	CP058289	511398	snp	C	A	A:20 C:0	CDS	-	2148/3177	716/1058	synonymous_variant c.2148G>T p.Gly716Gly	HTZ92_0479	Acinetobacter baumannii_AdeJ	resistance nodulation cell division family member TbtB
Acinetobacter baumannii	13303	CP058289	511545	snp	T	C	C:20 T:0	CDS	-	2001/3177	667/1058	synonymous_variant c.2001A>G p.Pro667Pro	HTZ92_0479	Acinetobacter baumannii_AdeJ	resistance nodulation cell division family member TbtB
Acinetobacter baumannii	13303	CP058289	512259	snp	G	C	C:20 G:0	CDS	-	1287/3177	429/1058	synonymous_variant c.1287C>G p.Thr429Thr	HTZ92_0479	Acinetobacter baumannii_AdeJ	resistance nodulation cell division family member TbtB
Acinetobacter baumannii	13303	CP058289	512277	snp	A	G	G:20 A:0	CDS	-	1269/3177	423/1058	synonymous_variant c.1269T>C p.Asp423Asp	HTZ92_0479	Acinetobacter baumannii_AdeJ	resistance nodulation cell division family member TbtB
Acinetobacter baumannii	13303	CP058289	512373	snp	A	G	G:20 A:0	CDS	-	1173/3177	391/1058	synonymous_variant c.1173T>C p.Asn391Asn	HTZ92_0479	Acinetobacter baumannii_AdeJ	resistance nodulation cell division family member TbtB
Acinetobacter baumannii	13303	CP058289	512814	snp	C	T	T:20 C:0	CDS	-	732/3177	244/1058	synonymous_variant c.732G>A p.Glu244Glu	HTZ92_0479	Acinetobacter baumannii_AdeJ	resistance nodulation cell division family member TbtB
Acinetobacter baumannii	13303	CP058289	512901	snp	A	G	G:20 A:0	CDS	-	645/3177	215/1058	synonymous_variant c.645T>C p.Ala215Ala	HTZ92_0479	Acinetobacter baumannii_AdeJ	resistance nodulation cell division family member TbtB
Acinetobacter baumannii	13303	CP058289	513006	snp	A	G	G:20 A:0	CDS	-	540/3177	180/1058	synonymous_variant c.540T>C p.Gly180Gly	HTZ92_0479	Acinetobacter baumannii_AdeJ	resistance nodulation cell division family member TbtB
Acinetobacter baumannii	13303	CP058289	513480	snp	T	C	C:20 T:0	CDS	-	66/3177	22/1058	synonymous_variant c.66A>G p.Ala22Ala	HTZ92_0479	Acinetobacter baumannii_AdeJ	resistance nodulation cell division family member TbtB
Acinetobacter baumannii	13303	CP058289	899016	snp	T	C	C:20 T:0	CDS	-	1041/1152	347/383	synonymous_variant c.1041A>G p.Val347Val	HTZ92_0792	Acinetobacter baumannii_ADC	class C beta-lactamase
Acinetobacter baumannii	13303	CP058289	899035	snp	T	G	G:20 T:0	CDS	-	1022/1152	341/383	missense_variant c.1022A>C p.Asn341Thr	HTZ92_0792	Acinetobacter baumannii_ADC	class C beta-lactamase
Acinetobacter baumannii	13303	CP058289	899073	complex	CTCT	TTCC	TTCC:19 CTCT:0	CDS	-	984/1152	327/383	synonymous_variant c.981_984delAGAGinsGGAA p.329	HTZ92_0792	Acinetobacter baumannii_ADC	class C beta-lactamase
Acinetobacter baumannii	13303	CP058289	899178	complex	AAGCGCT	GAGTGCC	GAGTGCC:18 AAGCGCT:0	CDS	-	879/1152	291/383	synonymous_variant c.873_879delAGCGCTTinsGGCACTC p.294	HTZ92_0792	Acinetobacter baumannii_ADC	class C beta-lactamase
Acinetobacter baumannii	13303	CP058289	899214	snp	T	C	C:19 T:0	CDS	-	843/1152	281/383	synonymous_variant c.843A>G p.Gln281Gln	HTZ92_0792	Acinetobacter baumannii_ADC	class C beta-lactamase
Acinetobacter baumannii	13303	CP058289	899249	complex	TC	CT	CT:19 TC:0	CDS	-	808/1152	269/383	missense_variant c.807_808delGAinsAG p.Thr270Ala	HTZ92_0792	Acinetobacter baumannii_ADC	class C beta-lactamase
Acinetobacter baumannii	13303	CP058289	899259	snp	C	T	T:19 C:0	CDS	-	798/1152	266/383	synonymous_variant c.798G>A p.Gln266Gln	HTZ92_0792	Acinetobacter baumannii_ADC	class C beta-lactamase
Acinetobacter baumannii	13303	CP058289	899265	complex	GTTA	ATTT	ATTT:18 GTTA:0	CDS	-	792/1152	263/383	synonymous_variant c.789_792delTAACinsAAAT p.265	HTZ92_0792	Acinetobacter baumannii_ADC	class C beta-lactamase
Acinetobacter baumannii	13303	CP058289	899295	complex	ATCC	GTCG	GTCG:18 ATCC:0	CDS	-	762/1152	253/383	synonymous_variant c.759_762delGGATinsCGAC p.255	HTZ92_0792	Acinetobacter baumannii_ADC	class C beta-lactamase
Acinetobacter baumannii	13303	CP058289	899303	complex	AGGTG	GTGTC	GTGTC:18 AGGTG:0	CDS	-	754/1152	250/383	synonymous_variant c.750_754delCACCTinsGACAC p.253	HTZ92_0792	Acinetobacter baumannii_ADC	class C beta-lactamase
Acinetobacter baumannii	13303	CP058289	899319	snp	G	A	A:19 G:0	CDS	-	738/1152	246/383	synonymous_variant c.738C>T p.Tyr246Tyr	HTZ92_0792	Acinetobacter baumannii_ADC	class C beta-lactamase
Acinetobacter baumannii	13303	CP058289	899400	snp	T	C	C:19 T:0	CDS	-	657/1152	219/383	synonymous_variant c.657A>G p.Gln219Gln	HTZ92_0792	Acinetobacter baumannii_ADC	class C beta-lactamase
Acinetobacter baumannii	13303	CP058289	899505	snp	C	T	T:19 C:0	CDS	-	552/1152	184/383	synonymous_variant c.552G>A p.Lys184Lys	HTZ92_0792	Acinetobacter baumannii_ADC	class C beta-lactamase
Acinetobacter baumannii	13303	CP058289	899516	complex	GG	AA	AA:18 GG:0	CDS	-	541/1152	180/383	synonymous_variant c.540_541delCCinsTT p.182	HTZ92_0792	Acinetobacter baumannii_ADC	class C beta-lactamase
Acinetobacter baumannii	13303	CP058289	899523	snp	A	G	G:19 A:0	CDS	-	534/1152	178/383	synonymous_variant c.534T>C p.Ser178Ser	HTZ92_0792	Acinetobacter baumannii_ADC	class C beta-lactamase
Acinetobacter baumannii	13303	CP058289	899529	snp	A	G	G:19 A:0	CDS	-	528/1152	176/383	synonymous_variant c.528T>C p.Asn176Asn	HTZ92_0792	Acinetobacter baumannii_ADC	class C beta-lactamase
Acinetobacter baumannii	13303	CP058289	899543	complex	TG	GA	GA:19 TG:0	CDS	-	514/1152	171/383	synonymous_variant c.513_514delCAinsTC p.173	HTZ92_0792	Acinetobacter baumannii_ADC	class C beta-lactamase
Acinetobacter baumannii	13303	CP058289	899558	snp	G	A	A:20 G:0	CDS	-	499/1152	167/383	missense_variant c.499C>T p.Pro167Ser	HTZ92_0792	Acinetobacter baumannii_ADC	class C beta-lactamase
Acinetobacter baumannii	13303	CP058289	899580	snp	G	A	A:20 G:0	CDS	-	477/1152	159/383	synonymous_variant c.477C>T p.Phe159Phe	HTZ92_0792	Acinetobacter baumannii_ADC	class C beta-lactamase
Acinetobacter baumannii	13303	CP058289	899586	snp	A	T	T:20 A:0	CDS	-	471/1152	157/383	synonymous_variant c.471T>A p.Thr157Thr	HTZ92_0792	Acinetobacter baumannii_ADC	class C beta-lactamase
Acinetobacter baumannii	13303	CP058289	899598	complex	TTGG	CTGA	CTGA:20 TTGG:0	CDS	-	459/1152	152/383	synonymous_variant c.456_459delCCAAinsTCAG p.154	HTZ92_0792	Acinetobacter baumannii_ADC	class C beta-lactamase
Acinetobacter baumannii	13303	CP058289	899609	snp	G	T	T:20 G:0	CDS	-	448/1152	150/383	missense_variant c.448C>A p.Gln150Lys	HTZ92_0792	Acinetobacter baumannii_ADC	class C beta-lactamase
Acinetobacter baumannii	13303	CP058289	899625	snp	C	T	T:20 C:0	CDS	-	432/1152	144/383	synonymous_variant c.432G>A p.Gln144Gln	HTZ92_0792	Acinetobacter baumannii_ADC	class C beta-lactamase
Acinetobacter baumannii	13303	CP058289	2606207	snp	G	A	A:20 G:0	CDS	+	156/2019	52/672	synonymous_variant c.156G>A p.Thr52Thr	HTZ92_2426	Acinetobacter baumannii_PBP2	penicillin-binding protein 2
Acinetobacter baumannii	13303	CP058289	2606312	snp	C	T	T:20 C:0	CDS	+	261/2019	87/672	synonymous_variant c.261C>T p.Thr87Thr	HTZ92_2426	Acinetobacter baumannii_PBP2	penicillin-binding protein 2
Acinetobacter baumannii	13303	CP058289	2606381	snp	A	G	G:20 A:0	CDS	+	330/2019	110/672	synonymous_variant c.330A>G p.Glu110Glu	HTZ92_2426	Acinetobacter baumannii_PBP2	penicillin-binding protein 2
Acinetobacter baumannii	13303	CP058289	2606417	snp	C	T	T:20 C:0	CDS	+	366/2019	122/672	synonymous_variant c.366C>T p.Arg122Arg	HTZ92_2426	Acinetobacter baumannii_PBP2	penicillin-binding protein 2
Acinetobacter baumannii	13303	CP058289	2606468	snp	C	T	T:20 C:0	CDS	+	417/2019	139/672	synonymous_variant c.417C>T p.Thr139Thr	HTZ92_2426	Acinetobacter baumannii_PBP2	penicillin-binding protein 2
Acinetobacter baumannii	13303	CP058289	2606507	complex	GTTCCCC	ATTTCCT	ATTTCCT:19 GTTCCCC:0	CDS	+	456/2019	152/672	synonymous_variant c.456_462delGTTCCCCinsATTTCCT p.155	HTZ92_2426	Acinetobacter baumannii_PBP2	penicillin-binding protein 2
Acinetobacter baumannii	13303	CP058289	2606636	snp	T	C	C:20 T:0	CDS	+	585/2019	195/672	synonymous_variant c.585T>C p.Tyr195Tyr	HTZ92_2426	Acinetobacter baumannii_PBP2	penicillin-binding protein 2
Acinetobacter baumannii	13303	CP058289	2606774	snp	T	C	C:20 T:0	CDS	+	723/2019	241/672	synonymous_variant c.723T>C p.Thr241Thr	HTZ92_2426	Acinetobacter baumannii_PBP2	penicillin-binding protein 2
Acinetobacter baumannii	13303	CP058289	2606825	complex	GTCG	ATCA	ATCA:20 GTCG:0	CDS	+	774/2019	258/672	synonymous_variant c.774_777delGTCGinsATCA p.260	HTZ92_2426	Acinetobacter baumannii_PBP2	penicillin-binding protein 2
Acinetobacter baumannii	13303	CP058289	2606834	snp	A	G	G:20 A:0	CDS	+	783/2019	261/672	synonymous_variant c.783A>G p.Gln261Gln	HTZ92_2426	Acinetobacter baumannii_PBP2	penicillin-binding protein 2
Acinetobacter baumannii	13303	CP058289	2606840	snp	T	A	A:20 T:0	CDS	+	789/2019	263/672	synonymous_variant c.789T>A p.Ala263Ala	HTZ92_2426	Acinetobacter baumannii_PBP2	penicillin-binding protein 2
Acinetobacter baumannii	13303	CP058289	2606879	snp	T	C	C:20 T:0	CDS	+	828/2019	276/672	synonymous_variant c.828T>C p.Thr276Thr	HTZ92_2426	Acinetobacter baumannii_PBP2	penicillin-binding protein 2
Acinetobacter baumannii	13303	CP058289	2606918	snp	C	T	T:20 C:0	CDS	+	867/2019	289/672	synonymous_variant c.867C>T p.Asn289Asn	HTZ92_2426	Acinetobacter baumannii_PBP2	penicillin-binding protein 2
Acinetobacter baumannii	13303	CP058289	2607107	snp	C	T	T:20 C:0	CDS	+	1056/2019	352/672	synonymous_variant c.1056C>T p.Gly352Gly	HTZ92_2426	Acinetobacter baumannii_PBP2	penicillin-binding protein 2
Acinetobacter baumannii	13303	CP058289	2607129	snp	T	A	A:20 T:0	CDS	+	1078/2019	360/672	missense_variant c.1078T>A p.Ser360Thr	HTZ92_2426	Acinetobacter baumannii_PBP2	penicillin-binding protein 2
Acinetobacter baumannii	13303	CP058289	2607161	snp	T	C	C:20 T:0	CDS	+	1110/2019	370/672	synonymous_variant c.1110T>C p.Gly370Gly	HTZ92_2426	Acinetobacter baumannii_PBP2	penicillin-binding protein 2
Acinetobacter baumannii	13303	CP058289	2607170	snp	T	C	C:20 T:0	CDS	+	1119/2019	373/672	synonymous_variant c.1119T>C p.Ile373Ile	HTZ92_2426	Acinetobacter baumannii_PBP2	penicillin-binding protein 2
Acinetobacter baumannii	13303	CP058289	2607177	snp	A	T	T:20 A:0	CDS	+	1126/2019	376/672	missense_variant c.1126A>T p.Met376Leu	HTZ92_2426	Acinetobacter baumannii_PBP2	penicillin-binding protein 2
Acinetobacter baumannii	13303	CP058289	2607206	snp	T	C	C:20 T:0	CDS	+	1155/2019	385/672	synonymous_variant c.1155T>C p.Asp385Asp	HTZ92_2426	Acinetobacter baumannii_PBP2	penicillin-binding protein 2
Acinetobacter baumannii	13303	CP058289	2607227	snp	T	C	C:20 T:0	CDS	+	1176/2019	392/672	synonymous_variant c.1176T>C p.Ala392Ala	HTZ92_2426	Acinetobacter baumannii_PBP2	penicillin-binding protein 2
Acinetobacter baumannii	13303	CP058289	2607422	snp	C	T	T:20 C:0	CDS	+	1371/2019	457/672	synonymous_variant c.1371C>T p.Thr457Thr	HTZ92_2426	Acinetobacter baumannii_PBP2	penicillin-binding protein 2
Acinetobacter baumannii	13303	CP058289	2607434	snp	T	C	C:20 T:0	CDS	+	1383/2019	461/672	synonymous_variant c.1383T>C p.Leu461Leu	HTZ92_2426	Acinetobacter baumannii_PBP2	penicillin-binding protein 2
Acinetobacter baumannii	13303	CP058289	2607458	snp	A	G	G:20 A:0	CDS	+	1407/2019	469/672	synonymous_variant c.1407A>G p.Ala469Ala	HTZ92_2426	Acinetobacter baumannii_PBP2	penicillin-binding protein 2
Acinetobacter baumannii	13303	CP058289	2607464	snp	C	T	T:20 C:0	CDS	+	1413/2019	471/672	synonymous_variant c.1413C>T p.His471His	HTZ92_2426	Acinetobacter baumannii_PBP2	penicillin-binding protein 2
Acinetobacter baumannii	13303	CP058289	2607629	snp	T	C	C:20 T:0	CDS	+	1578/2019	526/672	synonymous_variant c.1578T>C p.Gly526Gly	HTZ92_2426	Acinetobacter baumannii_PBP2	penicillin-binding protein 2
Acinetobacter baumannii	13303	CP058289	2607698	snp	C	T	T:20 C:0	CDS	+	1647/2019	549/672	synonymous_variant c.1647C>T p.Gly549Gly	HTZ92_2426	Acinetobacter baumannii_PBP2	penicillin-binding protein 2
Acinetobacter baumannii	13303	CP058289	2607743	snp	T	C	C:20 T:0	CDS	+	1692/2019	564/672	synonymous_variant c.1692T>C p.His564His	HTZ92_2426	Acinetobacter baumannii_PBP2	penicillin-binding protein 2
Acinetobacter baumannii	13303	CP058289	2607929	snp	T	C	C:20 T:0	CDS	+	1878/2019	626/672	synonymous_variant c.1878T>C p.Thr626Thr	HTZ92_2426	Acinetobacter baumannii_PBP2	penicillin-binding protein 2
Acinetobacter baumannii	13303	CP058289	2607935	snp	G	A	A:20 G:0	CDS	+	1884/2019	628/672	synonymous_variant c.1884G>A p.Gly628Gly	HTZ92_2426	Acinetobacter baumannii_PBP2	penicillin-binding protein 2
Acinetobacter baumannii	13303	CP058289	2607986	snp	A	T	T:20 A:0	CDS	+	1935/2019	645/672	synonymous_variant c.1935A>T p.Pro645Pro	HTZ92_2426	Acinetobacter baumannii_PBP2	penicillin-binding protein 2
Acinetobacter baumannii	13303	CP058289	2647864	complex	AAAT	GAAC	GAAC:19 AAAT:0	CDS	-	579/2265	192/754	synonymous_variant c.576_579delATTTinsGTTC p.194	HTZ92_2465	Acinetobacter baumannii_fepA#pirA	outer membrane receptor FepA
Acinetobacter baumannii	13303	CP058289	2647918	complex	TACA	CACC	CACC:20 TACA:0	CDS	-	525/2265	174/754	synonymous_variant c.522_525delTGTAinsGGTG p.176	HTZ92_2465	Acinetobacter baumannii_fepA#pirA	outer membrane receptor FepA
Acinetobacter baumannii	13303	CP058289	2647927	complex	CGCA	TGCC	TGCC:19 CGCA:0	CDS	-	516/2265	171/754	synonymous_variant c.513_516delTGCGinsGGCA p.173	HTZ92_2465	Acinetobacter baumannii_fepA#pirA	outer membrane receptor FepA
Acinetobacter baumannii	13303	CP058289	2647975	complex	AATC	GATT	GATT:19 AATC:0	CDS	-	468/2265	155/754	synonymous_variant c.465_468delGATTinsAATC p.157	HTZ92_2465	Acinetobacter baumannii_fepA#pirA	outer membrane receptor FepA
Acinetobacter baumannii	13303	CP058289	2931662	snp	G	A	A:20 G:0	CDS	-	579/717	193/238	synonymous_variant c.579C>T p.Tyr193Tyr	HTZ92_2727	Acinetobacter baumannii_BfmR	DNA-binding response regulator
Acinetobacter baumannii	13303	CP058289	2931791	snp	A	C	C:20 A:0	CDS	-	450/717	150/238	synonymous_variant c.450T>G p.Ser150Ser	HTZ92_2727	Acinetobacter baumannii_BfmR	DNA-binding response regulator
Acinetobacter baumannii	13303	CP058289	2931815	snp	A	G	G:20 A:0	CDS	-	426/717	142/238	synonymous_variant c.426T>C p.Leu142Leu	HTZ92_2727	Acinetobacter baumannii_BfmR	DNA-binding response regulator
Acinetobacter baumannii	13303	CP058289	2931866	snp	G	C	C:20 G:0	CDS	-	375/717	125/238	synonymous_variant c.375C>G p.Thr125Thr	HTZ92_2727	Acinetobacter baumannii_BfmR	DNA-binding response regulator
Acinetobacter baumannii	13303	CP058289	2931983	snp	C	T	T:20 C:0	CDS	-	258/717	86/238	synonymous_variant c.258G>A p.Ala86Ala	HTZ92_2727	Acinetobacter baumannii_BfmR	DNA-binding response regulator
Acinetobacter baumannii	13303	CP058289	2932151	snp	G	A	A:20 G:0	CDS	-	90/717	30/238	synonymous_variant c.90C>T p.Asn30Asn	HTZ92_2727	Acinetobacter baumannii_BfmR	DNA-binding response regulator
Acinetobacter baumannii	13303	CP058289	3145163	snp	A	C	C:20 A:0	CDS	+	240/2232	80/743	synonymous_variant c.240A>C p.Thr80Thr	HTZ92_2915	Acinetobacter baumannii_piuA	TonB-dependent siderophore receptor
Acinetobacter baumannii	13303	CP058289	3145570	snp	G	T	T:20 G:0	CDS	+	647/2232	216/743	missense_variant c.647G>T p.Gly216Val	HTZ92_2915	Acinetobacter baumannii_piuA	TonB-dependent siderophore receptor
Acinetobacter baumannii	13303	CP058289	3146282	snp	A	G	G:20 A:0	CDS	+	1359/2232	453/743	synonymous_variant c.1359A>G p.Glu453Glu	HTZ92_2915	Acinetobacter baumannii_piuA	TonB-dependent siderophore receptor
Acinetobacter baumannii	13303	CP058289	3146315	snp	G	A	A:20 G:0	CDS	+	1392/2232	464/743	synonymous_variant c.1392G>A p.Leu464Leu	HTZ92_2915	Acinetobacter baumannii_piuA	TonB-dependent siderophore receptor
Acinetobacter baumannii	13303	CP058289	3146354	snp	T	C	C:20 T:0	CDS	+	1431/2232	477/743	synonymous_variant c.1431T>C p.Ala477Ala	HTZ92_2915	Acinetobacter baumannii_piuA	TonB-dependent siderophore receptor
Acinetobacter baumannii	13303	CP058289	3146388	snp	A	G	G:20 A:0	CDS	+	1465/2232	489/743	missense_variant c.1465A>G p.Asn489Asp	HTZ92_2915	Acinetobacter baumannii_piuA	TonB-dependent siderophore receptor
Acinetobacter baumannii	13303	CP058289	3146762	snp	C	T	T:20 C:0	CDS	+	1839/2232	613/743	synonymous_variant c.1839C>T p.Tyr613Tyr	HTZ92_2915	Acinetobacter baumannii_piuA	TonB-dependent siderophore receptor
Acinetobacter baumannii	13303	CP058289	3146896	snp	A	G	G:20 A:0	CDS	+	1973/2232	658/743	missense_variant c.1973A>G p.Lys658Arg	HTZ92_2915	Acinetobacter baumannii_piuA	TonB-dependent siderophore receptor
Acinetobacter baumannii	13303	CP058289	3175217	snp	G	C	C:20 G:0	CDS	-	677/756	226/251	missense_variant c.677C>G p.Thr226Ser	HTZ92_2948	Acinetobacter baumannii_tonB_3	TonB-dependent receptor
Acinetobacter baumannii	13303	CP058289	3175237	snp	T	C	C:20 T:0	CDS	-	657/756	219/251	synonymous_variant c.657A>G p.Lys219Lys	HTZ92_2948	Acinetobacter baumannii_tonB_3	TonB-dependent receptor
Acinetobacter baumannii	13303	CP058289	3175396	snp	T	C	C:20 T:0	CDS	-	498/756	166/251	synonymous_variant c.498A>G p.Ser166Ser	HTZ92_2948	Acinetobacter baumannii_tonB_3	TonB-dependent receptor
Acinetobacter baumannii	13303	CP058289	3175402	snp	G	A	A:20 G:0	CDS	-	492/756	164/251	synonymous_variant c.492C>T p.Gly164Gly	HTZ92_2948	Acinetobacter baumannii_tonB_3	TonB-dependent receptor
Acinetobacter baumannii	13303	CP058289	3175525	snp	T	C	C:20 T:0	CDS	-	369/756	123/251	synonymous_variant c.369A>G p.Pro123Pro	HTZ92_2948	Acinetobacter baumannii_tonB_3	TonB-dependent receptor
Acinetobacter baumannii	13303	CP058289	3175603	snp	C	T	T:20 C:0	CDS	-	291/756	97/251	synonymous_variant c.291G>A p.Lys97Lys	HTZ92_2948	Acinetobacter baumannii_tonB_3	TonB-dependent receptor
Acinetobacter baumannii	13303	CP058289	3175660	snp	C	T	T:20 C:0	CDS	-	234/756	78/251	synonymous_variant c.234G>A p.Glu78Glu	HTZ92_2948	Acinetobacter baumannii_tonB_3	TonB-dependent receptor
Acinetobacter baumannii	13303	CP058289	3175729	snp	A	G	G:20 A:0	CDS	-	165/756	55/251	synonymous_variant c.165T>C p.Arg55Arg	HTZ92_2948	Acinetobacter baumannii_tonB_3	TonB-dependent receptor
Acinetobacter baumannii	13303	CP058289	3668592	snp	G	A	A:20 G:0	CDS	-	540/558	180/185	synonymous_variant c.540C>T p.Ile180Ile	HTZ92_3401	Acinetobacter baumannii_ppiA	peptidyl-prolyl cis-trans isomerase
Acinetobacter baumannii	13303	CP058289	3668619	snp	C	T	T:20 C:0	CDS	-	513/558	171/185	synonymous_variant c.513G>A p.Gln171Gln	HTZ92_3401	Acinetobacter baumannii_ppiA	peptidyl-prolyl cis-trans isomerase
Acinetobacter baumannii	13303	CP058289	3668724	complex	CA	GG	GG:20 CA:0	CDS	-	408/558	136/185	missense_variant c.407_408delTGinsCC p.Leu136Pro	HTZ92_3401	Acinetobacter baumannii_ppiA	peptidyl-prolyl cis-trans isomerase
Acinetobacter baumannii	13303	CP058289	3668766	snp	A	G	G:20 A:0	CDS	-	366/558	122/185	synonymous_variant c.366T>C p.Asn122Asn	HTZ92_3401	Acinetobacter baumannii_ppiA	peptidyl-prolyl cis-trans isomerase
Acinetobacter baumannii	13303	CP058289	3668804	snp	T	A	A:20 T:0	CDS	-	328/558	110/185	missense_variant c.328A>T p.Thr110Ser	HTZ92_3401	Acinetobacter baumannii_ppiA	peptidyl-prolyl cis-trans isomerase
Acinetobacter baumannii	13303	CP058289	3668853	snp	T	C	C:20 T:0	CDS	-	279/558	93/185	synonymous_variant c.279A>G p.Ala93Ala	HTZ92_3401	Acinetobacter baumannii_ppiA	peptidyl-prolyl cis-trans isomerase
Acinetobacter baumannii	13303	CP058289	3668899	snp	A	G	G:20 A:0	CDS	-	233/558	78/185	missense_variant c.233T>C p.Val78Ala	HTZ92_3401	Acinetobacter baumannii_ppiA	peptidyl-prolyl cis-trans isomerase
Acinetobacter baumannii	13303	CP058289	3669081	snp	C	T	T:20 C:0	CDS	-	51/558	17/185	synonymous_variant c.51G>A p.Val17Val	HTZ92_3401	Acinetobacter baumannii_ppiA	peptidyl-prolyl cis-trans isomerase
Acinetobacter baumannii	11974	CP058289	47561	snp	G	A	A:20 G:0	CDS	-	1413/1458	471/485	synonymous_variant c.1413C>T p.His471His	HTZ92_0053	Acinetobacter baumannii_envZ	two-component system sensor histidine kinase
Acinetobacter baumannii	11974	CP058289	47582	snp	A	G	G:20 A:0	CDS	-	1392/1458	464/485	synonymous_variant c.1392T>C p.Ala464Ala	HTZ92_0053	Acinetobacter baumannii_envZ	two-component system sensor histidine kinase
Acinetobacter baumannii	11974	CP058289	47759	snp	T	A	A:20 T:0	CDS	-	1215/1458	405/485	synonymous_variant c.1215A>T p.Ile405Ile	HTZ92_0053	Acinetobacter baumannii_envZ	two-component system sensor histidine kinase
Acinetobacter baumannii	11974	CP058289	47771	snp	A	T	T:20 A:0	CDS	-	1203/1458	401/485	synonymous_variant c.1203T>A p.Pro401Pro	HTZ92_0053	Acinetobacter baumannii_envZ	two-component system sensor histidine kinase
Acinetobacter baumannii	11974	CP058289	47843	snp	T	C	C:20 T:0	CDS	-	1131/1458	377/485	synonymous_variant c.1131A>G p.Pro377Pro	HTZ92_0053	Acinetobacter baumannii_envZ	two-component system sensor histidine kinase
Acinetobacter baumannii	11974	CP058289	47924	snp	G	C	C:20 G:0	CDS	-	1050/1458	350/485	synonymous_variant c.1050C>G p.Pro350Pro	HTZ92_0053	Acinetobacter baumannii_envZ	two-component system sensor histidine kinase
Acinetobacter baumannii	11974	CP058289	47984	snp	C	T	T:20 C:0	CDS	-	990/1458	330/485	synonymous_variant c.990G>A p.Leu330Leu	HTZ92_0053	Acinetobacter baumannii_envZ	two-component system sensor histidine kinase
Acinetobacter baumannii	11974	CP058289	48002	snp	G	A	A:20 G:0	CDS	-	972/1458	324/485	synonymous_variant c.972C>T p.Thr324Thr	HTZ92_0053	Acinetobacter baumannii_envZ	two-component system sensor histidine kinase
Acinetobacter baumannii	11974	CP058289	48032	snp	A	G	G:20 A:0	CDS	-	942/1458	314/485	synonymous_variant c.942T>C p.Arg314Arg	HTZ92_0053	Acinetobacter baumannii_envZ	two-component system sensor histidine kinase
Acinetobacter baumannii	11974	CP058289	48050	snp	T	C	C:20 T:0	CDS	-	924/1458	308/485	synonymous_variant c.924A>G p.Gln308Gln	HTZ92_0053	Acinetobacter baumannii_envZ	two-component system sensor histidine kinase
Acinetobacter baumannii	11974	CP058289	48122	snp	C	T	T:20 C:0	CDS	-	852/1458	284/485	synonymous_variant c.852G>A p.Glu284Glu	HTZ92_0053	Acinetobacter baumannii_envZ	two-component system sensor histidine kinase
Acinetobacter baumannii	11974	CP058289	48146	snp	A	G	G:20 A:0	CDS	-	828/1458	276/485	synonymous_variant c.828T>C p.Leu276Leu	HTZ92_0053	Acinetobacter baumannii_envZ	two-component system sensor histidine kinase
Acinetobacter baumannii	11974	CP058289	48203	snp	C	A	A:20 C:0	CDS	-	771/1458	257/485	synonymous_variant c.771G>T p.Thr257Thr	HTZ92_0053	Acinetobacter baumannii_envZ	two-component system sensor histidine kinase
Acinetobacter baumannii	11974	CP058289	48374	snp	A	G	G:20 A:0	CDS	-	600/1458	200/485	synonymous_variant c.600T>C p.Ile200Ile	HTZ92_0053	Acinetobacter baumannii_envZ	two-component system sensor histidine kinase
Acinetobacter baumannii	11974	CP058289	48497	snp	G	A	A:20 G:0	CDS	-	477/1458	159/485	synonymous_variant c.477C>T p.Ile159Ile	HTZ92_0053	Acinetobacter baumannii_envZ	two-component system sensor histidine kinase
Acinetobacter baumannii	11974	CP058289	48662	snp	A	G	G:20 A:0	CDS	-	312/1458	104/485	synonymous_variant c.312T>C p.Arg104Arg	HTZ92_0053	Acinetobacter baumannii_envZ	two-component system sensor histidine kinase
Acinetobacter baumannii	11974	CP058289	48755	snp	T	C	C:20 T:0	CDS	-	219/1458	73/485	synonymous_variant c.219A>G p.Ala73Ala	HTZ92_0053	Acinetobacter baumannii_envZ	two-component system sensor histidine kinase
Acinetobacter baumannii	11974	CP058289	48884	snp	A	G	G:20 A:0	CDS	-	90/1458	30/485	synonymous_variant c.90T>C p.Asp30Asp	HTZ92_0053	Acinetobacter baumannii_envZ	two-component system sensor histidine kinase
Acinetobacter baumannii	11974	CP058289	78622	complex	ATTG	GTTA	GTTA:20 ATTG:0	CDS	+	387/1833	129/610	synonymous_variant c.387_390delATTGinsGTTA p.131	HTZ92_0076	Acinetobacter baumannii_ftsI#pbp3	peptide ABC transporter permease
Acinetobacter baumannii	11974	CP058289	79003	snp	T	A	A:20 T:0	CDS	+	768/1833	256/610	synonymous_variant c.768T>A p.Pro256Pro	HTZ92_0076	Acinetobacter baumannii_ftsI#pbp3	peptide ABC transporter permease
Acinetobacter baumannii	11974	CP058289	79015	snp	C	T	T:20 C:0	CDS	+	780/1833	260/610	synonymous_variant c.780C>T p.Ile260Ile	HTZ92_0076	Acinetobacter baumannii_ftsI#pbp3	peptide ABC transporter permease
Acinetobacter baumannii	11974	CP058289	79141	snp	A	G	G:20 A:0	CDS	+	906/1833	302/610	synonymous_variant c.906A>G p.Ala302Ala	HTZ92_0076	Acinetobacter baumannii_ftsI#pbp3	peptide ABC transporter permease
Acinetobacter baumannii	11974	CP058289	79216	snp	G	T	T:20 G:0	CDS	+	981/1833	327/610	synonymous_variant c.981G>T p.Gly327Gly	HTZ92_0076	Acinetobacter baumannii_ftsI#pbp3	peptide ABC transporter permease
Acinetobacter baumannii	11974	CP058289	79318	snp	C	T	T:20 C:0	CDS	+	1083/1833	361/610	synonymous_variant c.1083C>T p.Ser361Ser	HTZ92_0076	Acinetobacter baumannii_ftsI#pbp3	peptide ABC transporter permease
Acinetobacter baumannii	11974	CP058289	79432	snp	G	A	A:20 G:0	CDS	+	1197/1833	399/610	synonymous_variant c.1197G>A p.Ala399Ala	HTZ92_0076	Acinetobacter baumannii_ftsI#pbp3	peptide ABC transporter permease
Acinetobacter baumannii	11974	CP058289	79801	snp	A	T	T:20 A:0	CDS	+	1566/1833	522/610	synonymous_variant c.1566A>T p.Val522Val	HTZ92_0076	Acinetobacter baumannii_ftsI#pbp3	peptide ABC transporter permease
Acinetobacter baumannii	11974	CP058289	510459	snp	A	T	T:20 A:0	CDS	-	3087/3177	1029/1058	synonymous_variant c.3087T>A p.Gly1029Gly	HTZ92_0479	Acinetobacter baumannii_AdeJ	resistance nodulation cell division family member TbtB
Acinetobacter baumannii	11974	CP058289	510774	snp	T	G	G:20 T:0	CDS	-	2772/3177	924/1058	synonymous_variant c.2772A>C p.Gly924Gly	HTZ92_0479	Acinetobacter baumannii_AdeJ	resistance nodulation cell division family member TbtB
Acinetobacter baumannii	11974	CP058289	510957	snp	T	C	C:20 T:0	CDS	-	2589/3177	863/1058	synonymous_variant c.2589A>G p.Glu863Glu	HTZ92_0479	Acinetobacter baumannii_AdeJ	resistance nodulation cell division family member TbtB
Acinetobacter baumannii	11974	CP058289	511041	snp	A	G	G:20 A:0	CDS	-	2505/3177	835/1058	synonymous_variant c.2505T>C p.Gly835Gly	HTZ92_0479	Acinetobacter baumannii_AdeJ	resistance nodulation cell division family member TbtB
Acinetobacter baumannii	11974	CP058289	511398	snp	C	A	A:20 C:0	CDS	-	2148/3177	716/1058	synonymous_variant c.2148G>T p.Gly716Gly	HTZ92_0479	Acinetobacter baumannii_AdeJ	resistance nodulation cell division family member TbtB
Acinetobacter baumannii	11974	CP058289	511545	snp	T	C	C:20 T:0	CDS	-	2001/3177	667/1058	synonymous_variant c.2001A>G p.Pro667Pro	HTZ92_0479	Acinetobacter baumannii_AdeJ	resistance nodulation cell division family member TbtB
Acinetobacter baumannii	11974	CP058289	512259	snp	G	C	C:20 G:0	CDS	-	1287/3177	429/1058	synonymous_variant c.1287C>G p.Thr429Thr	HTZ92_0479	Acinetobacter baumannii_AdeJ	resistance nodulation cell division family member TbtB
Acinetobacter baumannii	11974	CP058289	512277	snp	A	G	G:20 A:0	CDS	-	1269/3177	423/1058	synonymous_variant c.1269T>C p.Asp423Asp	HTZ92_0479	Acinetobacter baumannii_AdeJ	resistance nodulation cell division family member TbtB
Acinetobacter baumannii	11974	CP058289	512373	snp	A	G	G:20 A:0	CDS	-	1173/3177	391/1058	synonymous_variant c.1173T>C p.Asn391Asn	HTZ92_0479	Acinetobacter baumannii_AdeJ	resistance nodulation cell division family member TbtB
Acinetobacter baumannii	11974	CP058289	512814	snp	C	T	T:20 C:0	CDS	-	732/3177	244/1058	synonymous_variant c.732G>A p.Glu244Glu	HTZ92_0479	Acinetobacter baumannii_AdeJ	resistance nodulation cell division family member TbtB
Acinetobacter baumannii	11974	CP058289	512901	snp	A	G	G:20 A:0	CDS	-	645/3177	215/1058	synonymous_variant c.645T>C p.Ala215Ala	HTZ92_0479	Acinetobacter baumannii_AdeJ	resistance nodulation cell division family member TbtB
Acinetobacter baumannii	11974	CP058289	513006	snp	A	G	G:20 A:0	CDS	-	540/3177	180/1058	synonymous_variant c.540T>C p.Gly180Gly	HTZ92_0479	Acinetobacter baumannii_AdeJ	resistance nodulation cell division family member TbtB
Acinetobacter baumannii	11974	CP058289	513480	snp	T	C	C:20 T:0	CDS	-	66/3177	22/1058	synonymous_variant c.66A>G p.Ala22Ala	HTZ92_0479	Acinetobacter baumannii_AdeJ	resistance nodulation cell division family member TbtB
Acinetobacter baumannii	11974	CP058289	899016	snp	T	C	C:20 T:0	CDS	-	1041/1152	347/383	synonymous_variant c.1041A>G p.Val347Val	HTZ92_0792	Acinetobacter baumannii_ADC	class C beta-lactamase
Acinetobacter baumannii	11974	CP058289	899035	snp	T	G	G:20 T:0	CDS	-	1022/1152	341/383	missense_variant c.1022A>C p.Asn341Thr	HTZ92_0792	Acinetobacter baumannii_ADC	class C beta-lactamase
Acinetobacter baumannii	11974	CP058289	899073	complex	CTCT	TTCC	TTCC:18 CTCT:0	CDS	-	984/1152	327/383	synonymous_variant c.981_984delAGAGinsGGAA p.329	HTZ92_0792	Acinetobacter baumannii_ADC	class C beta-lactamase
Acinetobacter baumannii	11974	CP058289	899178	complex	AAGCGCT	GAGTGCC	GAGTGCC:16 AAGCGCT:0	CDS	-	879/1152	291/383	synonymous_variant c.873_879delAGCGCTTinsGGCACTC p.294	HTZ92_0792	Acinetobacter baumannii_ADC	class C beta-lactamase
Acinetobacter baumannii	11974	CP058289	899214	snp	T	C	C:18 T:0	CDS	-	843/1152	281/383	synonymous_variant c.843A>G p.Gln281Gln	HTZ92_0792	Acinetobacter baumannii_ADC	class C beta-lactamase
Acinetobacter baumannii	11974	CP058289	899249	complex	TC	CT	CT:18 TC:0	CDS	-	808/1152	269/383	missense_variant c.807_808delGAinsAG p.Thr270Ala	HTZ92_0792	Acinetobacter baumannii_ADC	class C beta-lactamase
Acinetobacter baumannii	11974	CP058289	899259	snp	C	T	T:17 C:0	CDS	-	798/1152	266/383	synonymous_variant c.798G>A p.Gln266Gln	HTZ92_0792	Acinetobacter baumannii_ADC	class C beta-lactamase
Acinetobacter baumannii	11974	CP058289	899265	complex	GTTA	ATTT	ATTT:17 GTTA:0	CDS	-	792/1152	263/383	synonymous_variant c.789_792delTAACinsAAAT p.265	HTZ92_0792	Acinetobacter baumannii_ADC	class C beta-lactamase
Acinetobacter baumannii	11974	CP058289	899295	complex	ATCC	GTCG	GTCG:18 ATCC:0	CDS	-	762/1152	253/383	synonymous_variant c.759_762delGGATinsCGAC p.255	HTZ92_0792	Acinetobacter baumannii_ADC	class C beta-lactamase
Acinetobacter baumannii	11974	CP058289	899303	complex	AGGTG	GTGTC	GTGTC:18 AGGTG:0	CDS	-	754/1152	250/383	synonymous_variant c.750_754delCACCTinsGACAC p.253	HTZ92_0792	Acinetobacter baumannii_ADC	class C beta-lactamase
Acinetobacter baumannii	11974	CP058289	899319	snp	G	A	A:20 G:0	CDS	-	738/1152	246/383	synonymous_variant c.738C>T p.Tyr246Tyr	HTZ92_0792	Acinetobacter baumannii_ADC	class C beta-lactamase
Acinetobacter baumannii	11974	CP058289	899400	snp	T	C	C:20 T:0	CDS	-	657/1152	219/383	synonymous_variant c.657A>G p.Gln219Gln	HTZ92_0792	Acinetobacter baumannii_ADC	class C beta-lactamase
Acinetobacter baumannii	11974	CP058289	899505	snp	C	T	T:20 C:0	CDS	-	552/1152	184/383	synonymous_variant c.552G>A p.Lys184Lys	HTZ92_0792	Acinetobacter baumannii_ADC	class C beta-lactamase
Acinetobacter baumannii	11974	CP058289	899516	complex	GG	AA	AA:20 GG:0	CDS	-	541/1152	180/383	synonymous_variant c.540_541delCCinsTT p.182	HTZ92_0792	Acinetobacter baumannii_ADC	class C beta-lactamase
Acinetobacter baumannii	11974	CP058289	899523	snp	A	G	G:20 A:0	CDS	-	534/1152	178/383	synonymous_variant c.534T>C p.Ser178Ser	HTZ92_0792	Acinetobacter baumannii_ADC	class C beta-lactamase
Acinetobacter baumannii	11974	CP058289	899529	snp	A	G	G:20 A:0	CDS	-	528/1152	176/383	synonymous_variant c.528T>C p.Asn176Asn	HTZ92_0792	Acinetobacter baumannii_ADC	class C beta-lactamase
Acinetobacter baumannii	11974	CP058289	899543	complex	TG	GA	GA:20 TG:0	CDS	-	514/1152	171/383	synonymous_variant c.513_514delCAinsTC p.173	HTZ92_0792	Acinetobacter baumannii_ADC	class C beta-lactamase
Acinetobacter baumannii	11974	CP058289	899558	snp	G	A	A:20 G:0	CDS	-	499/1152	167/383	missense_variant c.499C>T p.Pro167Ser	HTZ92_0792	Acinetobacter baumannii_ADC	class C beta-lactamase
Acinetobacter baumannii	11974	CP058289	899580	snp	G	A	A:20 G:0	CDS	-	477/1152	159/383	synonymous_variant c.477C>T p.Phe159Phe	HTZ92_0792	Acinetobacter baumannii_ADC	class C beta-lactamase
Acinetobacter baumannii	11974	CP058289	899586	snp	A	T	T:20 A:0	CDS	-	471/1152	157/383	synonymous_variant c.471T>A p.Thr157Thr	HTZ92_0792	Acinetobacter baumannii_ADC	class C beta-lactamase
Acinetobacter baumannii	11974	CP058289	899598	complex	TTGG	CTGA	CTGA:20 TTGG:0	CDS	-	459/1152	152/383	synonymous_variant c.456_459delCCAAinsTCAG p.154	HTZ92_0792	Acinetobacter baumannii_ADC	class C beta-lactamase
Acinetobacter baumannii	11974	CP058289	899609	snp	G	T	T:20 G:0	CDS	-	448/1152	150/383	missense_variant c.448C>A p.Gln150Lys	HTZ92_0792	Acinetobacter baumannii_ADC	class C beta-lactamase
Acinetobacter baumannii	11974	CP058289	899625	snp	C	T	T:20 C:0	CDS	-	432/1152	144/383	synonymous_variant c.432G>A p.Gln144Gln	HTZ92_0792	Acinetobacter baumannii_ADC	class C beta-lactamase
Acinetobacter baumannii	11974	CP058289	2606207	snp	G	A	A:20 G:0	CDS	+	156/2019	52/672	synonymous_variant c.156G>A p.Thr52Thr	HTZ92_2426	Acinetobacter baumannii_PBP2	penicillin-binding protein 2
Acinetobacter baumannii	11974	CP058289	2606312	snp	C	T	T:20 C:0	CDS	+	261/2019	87/672	synonymous_variant c.261C>T p.Thr87Thr	HTZ92_2426	Acinetobacter baumannii_PBP2	penicillin-binding protein 2
Acinetobacter baumannii	11974	CP058289	2606381	snp	A	G	G:20 A:0	CDS	+	330/2019	110/672	synonymous_variant c.330A>G p.Glu110Glu	HTZ92_2426	Acinetobacter baumannii_PBP2	penicillin-binding protein 2
Acinetobacter baumannii	11974	CP058289	2606417	snp	C	T	T:20 C:0	CDS	+	366/2019	122/672	synonymous_variant c.366C>T p.Arg122Arg	HTZ92_2426	Acinetobacter baumannii_PBP2	penicillin-binding protein 2
Acinetobacter baumannii	11974	CP058289	2606468	snp	C	T	T:20 C:0	CDS	+	417/2019	139/672	synonymous_variant c.417C>T p.Thr139Thr	HTZ92_2426	Acinetobacter baumannii_PBP2	penicillin-binding protein 2
Acinetobacter baumannii	11974	CP058289	2606507	complex	GTTCCCC	ATTTCCT	ATTTCCT:19 GTTCCCC:0	CDS	+	456/2019	152/672	synonymous_variant c.456_462delGTTCCCCinsATTTCCT p.155	HTZ92_2426	Acinetobacter baumannii_PBP2	penicillin-binding protein 2
Acinetobacter baumannii	11974	CP058289	2606636	snp	T	C	C:20 T:0	CDS	+	585/2019	195/672	synonymous_variant c.585T>C p.Tyr195Tyr	HTZ92_2426	Acinetobacter baumannii_PBP2	penicillin-binding protein 2
Acinetobacter baumannii	11974	CP058289	2606774	snp	T	C	C:20 T:0	CDS	+	723/2019	241/672	synonymous_variant c.723T>C p.Thr241Thr	HTZ92_2426	Acinetobacter baumannii_PBP2	penicillin-binding protein 2
Acinetobacter baumannii	11974	CP058289	2606825	complex	GTCG	ATCA	ATCA:20 GTCG:0	CDS	+	774/2019	258/672	synonymous_variant c.774_777delGTCGinsATCA p.260	HTZ92_2426	Acinetobacter baumannii_PBP2	penicillin-binding protein 2
Acinetobacter baumannii	11974	CP058289	2606834	snp	A	G	G:20 A:0	CDS	+	783/2019	261/672	synonymous_variant c.783A>G p.Gln261Gln	HTZ92_2426	Acinetobacter baumannii_PBP2	penicillin-binding protein 2
Acinetobacter baumannii	11974	CP058289	2606840	snp	T	A	A:20 T:0	CDS	+	789/2019	263/672	synonymous_variant c.789T>A p.Ala263Ala	HTZ92_2426	Acinetobacter baumannii_PBP2	penicillin-binding protein 2
Acinetobacter baumannii	11974	CP058289	2606879	snp	T	C	C:20 T:0	CDS	+	828/2019	276/672	synonymous_variant c.828T>C p.Thr276Thr	HTZ92_2426	Acinetobacter baumannii_PBP2	penicillin-binding protein 2
Acinetobacter baumannii	11974	CP058289	2606918	snp	C	T	T:20 C:0	CDS	+	867/2019	289/672	synonymous_variant c.867C>T p.Asn289Asn	HTZ92_2426	Acinetobacter baumannii_PBP2	penicillin-binding protein 2
Acinetobacter baumannii	11974	CP058289	2607107	snp	C	T	T:20 C:0	CDS	+	1056/2019	352/672	synonymous_variant c.1056C>T p.Gly352Gly	HTZ92_2426	Acinetobacter baumannii_PBP2	penicillin-binding protein 2
Acinetobacter baumannii	11974	CP058289	2607161	snp	T	C	C:20 T:0	CDS	+	1110/2019	370/672	synonymous_variant c.1110T>C p.Gly370Gly	HTZ92_2426	Acinetobacter baumannii_PBP2	penicillin-binding protein 2
Acinetobacter baumannii	11974	CP058289	2607170	snp	T	C	C:20 T:0	CDS	+	1119/2019	373/672	synonymous_variant c.1119T>C p.Ile373Ile	HTZ92_2426	Acinetobacter baumannii_PBP2	penicillin-binding protein 2
Acinetobacter baumannii	11974	CP058289	2607206	snp	T	C	C:20 T:0	CDS	+	1155/2019	385/672	synonymous_variant c.1155T>C p.Asp385Asp	HTZ92_2426	Acinetobacter baumannii_PBP2	penicillin-binding protein 2
Acinetobacter baumannii	11974	CP058289	2607227	snp	T	C	C:20 T:0	CDS	+	1176/2019	392/672	synonymous_variant c.1176T>C p.Ala392Ala	HTZ92_2426	Acinetobacter baumannii_PBP2	penicillin-binding protein 2
Acinetobacter baumannii	11974	CP058289	2607422	snp	C	T	T:20 C:0	CDS	+	1371/2019	457/672	synonymous_variant c.1371C>T p.Thr457Thr	HTZ92_2426	Acinetobacter baumannii_PBP2	penicillin-binding protein 2
Acinetobacter baumannii	11974	CP058289	2607434	snp	T	C	C:20 T:0	CDS	+	1383/2019	461/672	synonymous_variant c.1383T>C p.Leu461Leu	HTZ92_2426	Acinetobacter baumannii_PBP2	penicillin-binding protein 2
Acinetobacter baumannii	11974	CP058289	2607458	snp	A	G	G:20 A:0	CDS	+	1407/2019	469/672	synonymous_variant c.1407A>G p.Ala469Ala	HTZ92_2426	Acinetobacter baumannii_PBP2	penicillin-binding protein 2
Acinetobacter baumannii	11974	CP058289	2607464	snp	C	T	T:20 C:0	CDS	+	1413/2019	471/672	synonymous_variant c.1413C>T p.His471His	HTZ92_2426	Acinetobacter baumannii_PBP2	penicillin-binding protein 2
Acinetobacter baumannii	11974	CP058289	2607629	snp	T	C	C:20 T:0	CDS	+	1578/2019	526/672	synonymous_variant c.1578T>C p.Gly526Gly	HTZ92_2426	Acinetobacter baumannii_PBP2	penicillin-binding protein 2
Acinetobacter baumannii	11974	CP058289	2607698	snp	C	T	T:20 C:0	CDS	+	1647/2019	549/672	synonymous_variant c.1647C>T p.Gly549Gly	HTZ92_2426	Acinetobacter baumannii_PBP2	penicillin-binding protein 2
Acinetobacter baumannii	11974	CP058289	2607743	snp	T	C	C:20 T:0	CDS	+	1692/2019	564/672	synonymous_variant c.1692T>C p.His564His	HTZ92_2426	Acinetobacter baumannii_PBP2	penicillin-binding protein 2
Acinetobacter baumannii	11974	CP058289	2607929	snp	T	C	C:20 T:0	CDS	+	1878/2019	626/672	synonymous_variant c.1878T>C p.Thr626Thr	HTZ92_2426	Acinetobacter baumannii_PBP2	penicillin-binding protein 2
Acinetobacter baumannii	11974	CP058289	2607935	snp	G	A	A:20 G:0	CDS	+	1884/2019	628/672	synonymous_variant c.1884G>A p.Gly628Gly	HTZ92_2426	Acinetobacter baumannii_PBP2	penicillin-binding protein 2
Acinetobacter baumannii	11974	CP058289	2607986	snp	A	T	T:20 A:0	CDS	+	1935/2019	645/672	synonymous_variant c.1935A>T p.Pro645Pro	HTZ92_2426	Acinetobacter baumannii_PBP2	penicillin-binding protein 2
Acinetobacter baumannii	11974	CP058289	2647864	complex	AAAT	GAAC	GAAC:18 AAAT:0	CDS	-	579/2265	192/754	synonymous_variant c.576_579delATTTinsGTTC p.194	HTZ92_2465	Acinetobacter baumannii_fepA#pirA	outer membrane receptor FepA
Acinetobacter baumannii	11974	CP058289	2647918	complex	TACA	CACC	CACC:19 TACA:0	CDS	-	525/2265	174/754	synonymous_variant c.522_525delTGTAinsGGTG p.176	HTZ92_2465	Acinetobacter baumannii_fepA#pirA	outer membrane receptor FepA
Acinetobacter baumannii	11974	CP058289	2647927	complex	CGCA	TGCC	TGCC:19 CGCA:0	CDS	-	516/2265	171/754	synonymous_variant c.513_516delTGCGinsGGCA p.173	HTZ92_2465	Acinetobacter baumannii_fepA#pirA	outer membrane receptor FepA
Acinetobacter baumannii	11974	CP058289	2647975	complex	AATC	GATT	GATT:20 AATC:0	CDS	-	468/2265	155/754	synonymous_variant c.465_468delGATTinsAATC p.157	HTZ92_2465	Acinetobacter baumannii_fepA#pirA	outer membrane receptor FepA
Acinetobacter baumannii	11974	CP058289	2931662	snp	G	A	A:20 G:0	CDS	-	579/717	193/238	synonymous_variant c.579C>T p.Tyr193Tyr	HTZ92_2727	Acinetobacter baumannii_BfmR	DNA-binding response regulator
Acinetobacter baumannii	11974	CP058289	2931791	snp	A	C	C:20 A:0	CDS	-	450/717	150/238	synonymous_variant c.450T>G p.Ser150Ser	HTZ92_2727	Acinetobacter baumannii_BfmR	DNA-binding response regulator
Acinetobacter baumannii	11974	CP058289	2931815	snp	A	G	G:20 A:0	CDS	-	426/717	142/238	synonymous_variant c.426T>C p.Leu142Leu	HTZ92_2727	Acinetobacter baumannii_BfmR	DNA-binding response regulator
Acinetobacter baumannii	11974	CP058289	2931866	snp	G	C	C:20 G:0	CDS	-	375/717	125/238	synonymous_variant c.375C>G p.Thr125Thr	HTZ92_2727	Acinetobacter baumannii_BfmR	DNA-binding response regulator
Acinetobacter baumannii	11974	CP058289	2931983	snp	C	T	T:20 C:0	CDS	-	258/717	86/238	synonymous_variant c.258G>A p.Ala86Ala	HTZ92_2727	Acinetobacter baumannii_BfmR	DNA-binding response regulator
Acinetobacter baumannii	11974	CP058289	2932151	snp	G	A	A:20 G:0	CDS	-	90/717	30/238	synonymous_variant c.90C>T p.Asn30Asn	HTZ92_2727	Acinetobacter baumannii_BfmR	DNA-binding response regulator
Acinetobacter baumannii	11974	CP058289	3145163	snp	A	C	C:20 A:0	CDS	+	240/2232	80/743	synonymous_variant c.240A>C p.Thr80Thr	HTZ92_2915	Acinetobacter baumannii_piuA	TonB-dependent siderophore receptor
Acinetobacter baumannii	11974	CP058289	3145570	snp	G	T	T:20 G:0	CDS	+	647/2232	216/743	missense_variant c.647G>T p.Gly216Val	HTZ92_2915	Acinetobacter baumannii_piuA	TonB-dependent siderophore receptor
Acinetobacter baumannii	11974	CP058289	3146282	snp	A	G	G:20 A:0	CDS	+	1359/2232	453/743	synonymous_variant c.1359A>G p.Glu453Glu	HTZ92_2915	Acinetobacter baumannii_piuA	TonB-dependent siderophore receptor
Acinetobacter baumannii	11974	CP058289	3146315	snp	G	A	A:20 G:0	CDS	+	1392/2232	464/743	synonymous_variant c.1392G>A p.Leu464Leu	HTZ92_2915	Acinetobacter baumannii_piuA	TonB-dependent siderophore receptor
Acinetobacter baumannii	11974	CP058289	3146354	snp	T	C	C:20 T:0	CDS	+	1431/2232	477/743	synonymous_variant c.1431T>C p.Ala477Ala	HTZ92_2915	Acinetobacter baumannii_piuA	TonB-dependent siderophore receptor
Acinetobacter baumannii	11974	CP058289	3146388	snp	A	G	G:20 A:0	CDS	+	1465/2232	489/743	missense_variant c.1465A>G p.Asn489Asp	HTZ92_2915	Acinetobacter baumannii_piuA	TonB-dependent siderophore receptor
Acinetobacter baumannii	11974	CP058289	3146762	snp	C	T	T:20 C:0	CDS	+	1839/2232	613/743	synonymous_variant c.1839C>T p.Tyr613Tyr	HTZ92_2915	Acinetobacter baumannii_piuA	TonB-dependent siderophore receptor
Acinetobacter baumannii	11974	CP058289	3146896	snp	A	G	G:20 A:0	CDS	+	1973/2232	658/743	missense_variant c.1973A>G p.Lys658Arg	HTZ92_2915	Acinetobacter baumannii_piuA	TonB-dependent siderophore receptor
Acinetobacter baumannii	11974	CP058289	3175217	snp	G	C	C:20 G:0	CDS	-	677/756	226/251	missense_variant c.677C>G p.Thr226Ser	HTZ92_2948	Acinetobacter baumannii_tonB_3	TonB-dependent receptor
Acinetobacter baumannii	11974	CP058289	3175237	snp	T	C	C:20 T:0	CDS	-	657/756	219/251	synonymous_variant c.657A>G p.Lys219Lys	HTZ92_2948	Acinetobacter baumannii_tonB_3	TonB-dependent receptor
Acinetobacter baumannii	11974	CP058289	3175396	snp	T	C	C:20 T:0	CDS	-	498/756	166/251	synonymous_variant c.498A>G p.Ser166Ser	HTZ92_2948	Acinetobacter baumannii_tonB_3	TonB-dependent receptor
Acinetobacter baumannii	11974	CP058289	3175402	snp	G	A	A:20 G:0	CDS	-	492/756	164/251	synonymous_variant c.492C>T p.Gly164Gly	HTZ92_2948	Acinetobacter baumannii_tonB_3	TonB-dependent receptor
Acinetobacter baumannii	11974	CP058289	3175525	snp	T	C	C:20 T:0	CDS	-	369/756	123/251	synonymous_variant c.369A>G p.Pro123Pro	HTZ92_2948	Acinetobacter baumannii_tonB_3	TonB-dependent receptor
Acinetobacter baumannii	11974	CP058289	3175603	snp	C	T	T:20 C:0	CDS	-	291/756	97/251	synonymous_variant c.291G>A p.Lys97Lys	HTZ92_2948	Acinetobacter baumannii_tonB_3	TonB-dependent receptor
Acinetobacter baumannii	11974	CP058289	3175660	snp	C	T	T:20 C:0	CDS	-	234/756	78/251	synonymous_variant c.234G>A p.Glu78Glu	HTZ92_2948	Acinetobacter baumannii_tonB_3	TonB-dependent receptor
Acinetobacter baumannii	11974	CP058289	3175729	snp	A	G	G:20 A:0	CDS	-	165/756	55/251	synonymous_variant c.165T>C p.Arg55Arg	HTZ92_2948	Acinetobacter baumannii_tonB_3	TonB-dependent receptor
Acinetobacter baumannii	11974	CP058289	3668592	snp	G	A	A:20 G:0	CDS	-	540/558	180/185	synonymous_variant c.540C>T p.Ile180Ile	HTZ92_3401	Acinetobacter baumannii_ppiA	peptidyl-prolyl cis-trans isomerase
Acinetobacter baumannii	11974	CP058289	3668619	snp	C	T	T:20 C:0	CDS	-	513/558	171/185	synonymous_variant c.513G>A p.Gln171Gln	HTZ92_3401	Acinetobacter baumannii_ppiA	peptidyl-prolyl cis-trans isomerase
Acinetobacter baumannii	11974	CP058289	3668724	complex	CA	GG	GG:20 CA:0	CDS	-	408/558	136/185	missense_variant c.407_408delTGinsCC p.Leu136Pro	HTZ92_3401	Acinetobacter baumannii_ppiA	peptidyl-prolyl cis-trans isomerase
Acinetobacter baumannii	11974	CP058289	3668766	snp	A	G	G:20 A:0	CDS	-	366/558	122/185	synonymous_variant c.366T>C p.Asn122Asn	HTZ92_3401	Acinetobacter baumannii_ppiA	peptidyl-prolyl cis-trans isomerase
Acinetobacter baumannii	11974	CP058289	3668804	snp	T	A	A:20 T:0	CDS	-	328/558	110/185	missense_variant c.328A>T p.Thr110Ser	HTZ92_3401	Acinetobacter baumannii_ppiA	peptidyl-prolyl cis-trans isomerase
Acinetobacter baumannii	11974	CP058289	3668853	snp	T	C	C:20 T:0	CDS	-	279/558	93/185	synonymous_variant c.279A>G p.Ala93Ala	HTZ92_3401	Acinetobacter baumannii_ppiA	peptidyl-prolyl cis-trans isomerase
Acinetobacter baumannii	11974	CP058289	3668899	snp	A	G	G:20 A:0	CDS	-	233/558	78/185	missense_variant c.233T>C p.Val78Ala	HTZ92_3401	Acinetobacter baumannii_ppiA	peptidyl-prolyl cis-trans isomerase
Acinetobacter baumannii	11974	CP058289	3669081	snp	C	T	T:20 C:0	CDS	-	51/558	17/185	synonymous_variant c.51G>A p.Val17Val	HTZ92_3401	Acinetobacter baumannii_ppiA	peptidyl-prolyl cis-trans isomerase
Acinetobacter baumannii	16358	CP058289	47561	snp	G	A	A:20 G:0	CDS	-	1413/1458	471/485	synonymous_variant c.1413C>T p.His471His	HTZ92_0053	Acinetobacter baumannii_envZ	two-component system sensor histidine kinase
Acinetobacter baumannii	16358	CP058289	47582	snp	A	G	G:20 A:0	CDS	-	1392/1458	464/485	synonymous_variant c.1392T>C p.Ala464Ala	HTZ92_0053	Acinetobacter baumannii_envZ	two-component system sensor histidine kinase
Acinetobacter baumannii	16358	CP058289	47759	snp	T	A	A:20 T:0	CDS	-	1215/1458	405/485	synonymous_variant c.1215A>T p.Ile405Ile	HTZ92_0053	Acinetobacter baumannii_envZ	two-component system sensor histidine kinase
Acinetobacter baumannii	16358	CP058289	47771	snp	A	T	T:20 A:0	CDS	-	1203/1458	401/485	synonymous_variant c.1203T>A p.Pro401Pro	HTZ92_0053	Acinetobacter baumannii_envZ	two-component system sensor histidine kinase
Acinetobacter baumannii	16358	CP058289	47843	snp	T	C	C:20 T:0	CDS	-	1131/1458	377/485	synonymous_variant c.1131A>G p.Pro377Pro	HTZ92_0053	Acinetobacter baumannii_envZ	two-component system sensor histidine kinase
Acinetobacter baumannii	16358	CP058289	47924	snp	G	C	C:20 G:0	CDS	-	1050/1458	350/485	synonymous_variant c.1050C>G p.Pro350Pro	HTZ92_0053	Acinetobacter baumannii_envZ	two-component system sensor histidine kinase
Acinetobacter baumannii	16358	CP058289	47984	snp	C	T	T:20 C:0	CDS	-	990/1458	330/485	synonymous_variant c.990G>A p.Leu330Leu	HTZ92_0053	Acinetobacter baumannii_envZ	two-component system sensor histidine kinase
Acinetobacter baumannii	16358	CP058289	48002	snp	G	A	A:20 G:0	CDS	-	972/1458	324/485	synonymous_variant c.972C>T p.Thr324Thr	HTZ92_0053	Acinetobacter baumannii_envZ	two-component system sensor histidine kinase
Acinetobacter baumannii	16358	CP058289	48032	snp	A	G	G:20 A:0	CDS	-	942/1458	314/485	synonymous_variant c.942T>C p.Arg314Arg	HTZ92_0053	Acinetobacter baumannii_envZ	two-component system sensor histidine kinase
Acinetobacter baumannii	16358	CP058289	48050	snp	T	C	C:20 T:0	CDS	-	924/1458	308/485	synonymous_variant c.924A>G p.Gln308Gln	HTZ92_0053	Acinetobacter baumannii_envZ	two-component system sensor histidine kinase
Acinetobacter baumannii	16358	CP058289	48122	snp	C	T	T:20 C:0	CDS	-	852/1458	284/485	synonymous_variant c.852G>A p.Glu284Glu	HTZ92_0053	Acinetobacter baumannii_envZ	two-component system sensor histidine kinase
Acinetobacter baumannii	16358	CP058289	48146	snp	A	G	G:20 A:0	CDS	-	828/1458	276/485	synonymous_variant c.828T>C p.Leu276Leu	HTZ92_0053	Acinetobacter baumannii_envZ	two-component system sensor histidine kinase
Acinetobacter baumannii	16358	CP058289	48203	snp	C	A	A:20 C:0	CDS	-	771/1458	257/485	synonymous_variant c.771G>T p.Thr257Thr	HTZ92_0053	Acinetobacter baumannii_envZ	two-component system sensor histidine kinase
Acinetobacter baumannii	16358	CP058289	48374	snp	A	G	G:20 A:0	CDS	-	600/1458	200/485	synonymous_variant c.600T>C p.Ile200Ile	HTZ92_0053	Acinetobacter baumannii_envZ	two-component system sensor histidine kinase
Acinetobacter baumannii	16358	CP058289	48497	snp	G	A	A:20 G:0	CDS	-	477/1458	159/485	synonymous_variant c.477C>T p.Ile159Ile	HTZ92_0053	Acinetobacter baumannii_envZ	two-component system sensor histidine kinase
Acinetobacter baumannii	16358	CP058289	48662	snp	A	G	G:20 A:0	CDS	-	312/1458	104/485	synonymous_variant c.312T>C p.Arg104Arg	HTZ92_0053	Acinetobacter baumannii_envZ	two-component system sensor histidine kinase
Acinetobacter baumannii	16358	CP058289	48755	snp	T	C	C:20 T:0	CDS	-	219/1458	73/485	synonymous_variant c.219A>G p.Ala73Ala	HTZ92_0053	Acinetobacter baumannii_envZ	two-component system sensor histidine kinase
Acinetobacter baumannii	16358	CP058289	48884	snp	A	G	G:20 A:0	CDS	-	90/1458	30/485	synonymous_variant c.90T>C p.Asp30Asp	HTZ92_0053	Acinetobacter baumannii_envZ	two-component system sensor histidine kinase
Acinetobacter baumannii	16358	CP058289	78622	complex	ATTG	GTTA	GTTA:19 ATTG:0	CDS	+	387/1833	129/610	synonymous_variant c.387_390delATTGinsGTTA p.131	HTZ92_0076	Acinetobacter baumannii_ftsI#pbp3	peptide ABC transporter permease
Acinetobacter baumannii	16358	CP058289	79003	snp	T	A	A:20 T:0	CDS	+	768/1833	256/610	synonymous_variant c.768T>A p.Pro256Pro	HTZ92_0076	Acinetobacter baumannii_ftsI#pbp3	peptide ABC transporter permease
Acinetobacter baumannii	16358	CP058289	79015	snp	C	T	T:20 C:0	CDS	+	780/1833	260/610	synonymous_variant c.780C>T p.Ile260Ile	HTZ92_0076	Acinetobacter baumannii_ftsI#pbp3	peptide ABC transporter permease
Acinetobacter baumannii	16358	CP058289	79141	snp	A	G	G:20 A:0	CDS	+	906/1833	302/610	synonymous_variant c.906A>G p.Ala302Ala	HTZ92_0076	Acinetobacter baumannii_ftsI#pbp3	peptide ABC transporter permease
Acinetobacter baumannii	16358	CP058289	79216	snp	G	T	T:20 G:0	CDS	+	981/1833	327/610	synonymous_variant c.981G>T p.Gly327Gly	HTZ92_0076	Acinetobacter baumannii_ftsI#pbp3	peptide ABC transporter permease
Acinetobacter baumannii	16358	CP058289	79318	snp	C	T	T:20 C:0	CDS	+	1083/1833	361/610	synonymous_variant c.1083C>T p.Ser361Ser	HTZ92_0076	Acinetobacter baumannii_ftsI#pbp3	peptide ABC transporter permease
Acinetobacter baumannii	16358	CP058289	79432	snp	G	A	A:20 G:0	CDS	+	1197/1833	399/610	synonymous_variant c.1197G>A p.Ala399Ala	HTZ92_0076	Acinetobacter baumannii_ftsI#pbp3	peptide ABC transporter permease
Acinetobacter baumannii	16358	CP058289	79801	snp	A	T	T:20 A:0	CDS	+	1566/1833	522/610	synonymous_variant c.1566A>T p.Val522Val	HTZ92_0076	Acinetobacter baumannii_ftsI#pbp3	peptide ABC transporter permease
Acinetobacter baumannii	16358	CP058289	510459	snp	A	T	T:20 A:0	CDS	-	3087/3177	1029/1058	synonymous_variant c.3087T>A p.Gly1029Gly	HTZ92_0479	Acinetobacter baumannii_AdeJ	resistance nodulation cell division family member TbtB
Acinetobacter baumannii	16358	CP058289	510774	snp	T	G	G:20 T:0	CDS	-	2772/3177	924/1058	synonymous_variant c.2772A>C p.Gly924Gly	HTZ92_0479	Acinetobacter baumannii_AdeJ	resistance nodulation cell division family member TbtB
Acinetobacter baumannii	16358	CP058289	510957	snp	T	C	C:20 T:0	CDS	-	2589/3177	863/1058	synonymous_variant c.2589A>G p.Glu863Glu	HTZ92_0479	Acinetobacter baumannii_AdeJ	resistance nodulation cell division family member TbtB
Acinetobacter baumannii	16358	CP058289	511041	snp	A	G	G:20 A:0	CDS	-	2505/3177	835/1058	synonymous_variant c.2505T>C p.Gly835Gly	HTZ92_0479	Acinetobacter baumannii_AdeJ	resistance nodulation cell division family member TbtB
Acinetobacter baumannii	16358	CP058289	511398	snp	C	A	A:20 C:0	CDS	-	2148/3177	716/1058	synonymous_variant c.2148G>T p.Gly716Gly	HTZ92_0479	Acinetobacter baumannii_AdeJ	resistance nodulation cell division family member TbtB
Acinetobacter baumannii	16358	CP058289	511545	snp	T	C	C:20 T:0	CDS	-	2001/3177	667/1058	synonymous_variant c.2001A>G p.Pro667Pro	HTZ92_0479	Acinetobacter baumannii_AdeJ	resistance nodulation cell division family member TbtB
Acinetobacter baumannii	16358	CP058289	512259	snp	G	C	C:20 G:0	CDS	-	1287/3177	429/1058	synonymous_variant c.1287C>G p.Thr429Thr	HTZ92_0479	Acinetobacter baumannii_AdeJ	resistance nodulation cell division family member TbtB
Acinetobacter baumannii	16358	CP058289	512277	snp	A	G	G:20 A:0	CDS	-	1269/3177	423/1058	synonymous_variant c.1269T>C p.Asp423Asp	HTZ92_0479	Acinetobacter baumannii_AdeJ	resistance nodulation cell division family member TbtB
Acinetobacter baumannii	16358	CP058289	512373	snp	A	G	G:20 A:0	CDS	-	1173/3177	391/1058	synonymous_variant c.1173T>C p.Asn391Asn	HTZ92_0479	Acinetobacter baumannii_AdeJ	resistance nodulation cell division family member TbtB
Acinetobacter baumannii	16358	CP058289	512814	snp	C	T	T:20 C:0	CDS	-	732/3177	244/1058	synonymous_variant c.732G>A p.Glu244Glu	HTZ92_0479	Acinetobacter baumannii_AdeJ	resistance nodulation cell division family member TbtB
Acinetobacter baumannii	16358	CP058289	512901	snp	A	G	G:20 A:0	CDS	-	645/3177	215/1058	synonymous_variant c.645T>C p.Ala215Ala	HTZ92_0479	Acinetobacter baumannii_AdeJ	resistance nodulation cell division family member TbtB
Acinetobacter baumannii	16358	CP058289	513006	snp	A	G	G:20 A:0	CDS	-	540/3177	180/1058	synonymous_variant c.540T>C p.Gly180Gly	HTZ92_0479	Acinetobacter baumannii_AdeJ	resistance nodulation cell division family member TbtB
Acinetobacter baumannii	16358	CP058289	513480	snp	T	C	C:20 T:0	CDS	-	66/3177	22/1058	synonymous_variant c.66A>G p.Ala22Ala	HTZ92_0479	Acinetobacter baumannii_AdeJ	resistance nodulation cell division family member TbtB
Acinetobacter baumannii	16358	CP058289	899016	snp	T	C	C:20 T:0	CDS	-	1041/1152	347/383	synonymous_variant c.1041A>G p.Val347Val	HTZ92_0792	Acinetobacter baumannii_ADC	class C beta-lactamase
Acinetobacter baumannii	16358	CP058289	899035	snp	T	G	G:20 T:0	CDS	-	1022/1152	341/383	missense_variant c.1022A>C p.Asn341Thr	HTZ92_0792	Acinetobacter baumannii_ADC	class C beta-lactamase
Acinetobacter baumannii	16358	CP058289	899073	complex	CTCT	TTCC	TTCC:19 CTCT:0	CDS	-	984/1152	327/383	synonymous_variant c.981_984delAGAGinsGGAA p.329	HTZ92_0792	Acinetobacter baumannii_ADC	class C beta-lactamase
Acinetobacter baumannii	16358	CP058289	899178	complex	AAGCGCT	GAGTGCC	GAGTGCC:18 AAGCGCT:0	CDS	-	879/1152	291/383	synonymous_variant c.873_879delAGCGCTTinsGGCACTC p.294	HTZ92_0792	Acinetobacter baumannii_ADC	class C beta-lactamase
Acinetobacter baumannii	16358	CP058289	899214	snp	T	C	C:19 T:0	CDS	-	843/1152	281/383	synonymous_variant c.843A>G p.Gln281Gln	HTZ92_0792	Acinetobacter baumannii_ADC	class C beta-lactamase
Acinetobacter baumannii	16358	CP058289	899249	complex	TC	CT	CT:19 TC:0	CDS	-	808/1152	269/383	missense_variant c.807_808delGAinsAG p.Thr270Ala	HTZ92_0792	Acinetobacter baumannii_ADC	class C beta-lactamase
Acinetobacter baumannii	16358	CP058289	899259	snp	C	T	T:19 C:0	CDS	-	798/1152	266/383	synonymous_variant c.798G>A p.Gln266Gln	HTZ92_0792	Acinetobacter baumannii_ADC	class C beta-lactamase
Acinetobacter baumannii	16358	CP058289	899265	complex	GTTA	ATTT	ATTT:18 GTTA:0	CDS	-	792/1152	263/383	synonymous_variant c.789_792delTAACinsAAAT p.265	HTZ92_0792	Acinetobacter baumannii_ADC	class C beta-lactamase
Acinetobacter baumannii	16358	CP058289	899295	complex	ATCC	GTCG	GTCG:18 ATCC:0	CDS	-	762/1152	253/383	synonymous_variant c.759_762delGGATinsCGAC p.255	HTZ92_0792	Acinetobacter baumannii_ADC	class C beta-lactamase
Acinetobacter baumannii	16358	CP058289	899303	complex	AGGTG	GTGTC	GTGTC:18 AGGTG:0	CDS	-	754/1152	250/383	synonymous_variant c.750_754delCACCTinsGACAC p.253	HTZ92_0792	Acinetobacter baumannii_ADC	class C beta-lactamase
Acinetobacter baumannii	16358	CP058289	899319	snp	G	A	A:19 G:0	CDS	-	738/1152	246/383	synonymous_variant c.738C>T p.Tyr246Tyr	HTZ92_0792	Acinetobacter baumannii_ADC	class C beta-lactamase
Acinetobacter baumannii	16358	CP058289	899400	snp	T	C	C:19 T:0	CDS	-	657/1152	219/383	synonymous_variant c.657A>G p.Gln219Gln	HTZ92_0792	Acinetobacter baumannii_ADC	class C beta-lactamase
Acinetobacter baumannii	16358	CP058289	899505	snp	C	T	T:19 C:0	CDS	-	552/1152	184/383	synonymous_variant c.552G>A p.Lys184Lys	HTZ92_0792	Acinetobacter baumannii_ADC	class C beta-lactamase
Acinetobacter baumannii	16358	CP058289	899516	complex	GG	AA	AA:18 GG:0	CDS	-	541/1152	180/383	synonymous_variant c.540_541delCCinsTT p.182	HTZ92_0792	Acinetobacter baumannii_ADC	class C beta-lactamase
Acinetobacter baumannii	16358	CP058289	899523	snp	A	G	G:19 A:0	CDS	-	534/1152	178/383	synonymous_variant c.534T>C p.Ser178Ser	HTZ92_0792	Acinetobacter baumannii_ADC	class C beta-lactamase
Acinetobacter baumannii	16358	CP058289	899529	snp	A	G	G:19 A:0	CDS	-	528/1152	176/383	synonymous_variant c.528T>C p.Asn176Asn	HTZ92_0792	Acinetobacter baumannii_ADC	class C beta-lactamase
Acinetobacter baumannii	16358	CP058289	899543	complex	TG	GA	GA:19 TG:0	CDS	-	514/1152	171/383	synonymous_variant c.513_514delCAinsTC p.173	HTZ92_0792	Acinetobacter baumannii_ADC	class C beta-lactamase
Acinetobacter baumannii	16358	CP058289	899558	snp	G	A	A:20 G:0	CDS	-	499/1152	167/383	missense_variant c.499C>T p.Pro167Ser	HTZ92_0792	Acinetobacter baumannii_ADC	class C beta-lactamase
Acinetobacter baumannii	16358	CP058289	899580	snp	G	A	A:20 G:0	CDS	-	477/1152	159/383	synonymous_variant c.477C>T p.Phe159Phe	HTZ92_0792	Acinetobacter baumannii_ADC	class C beta-lactamase
Acinetobacter baumannii	16358	CP058289	899586	snp	A	T	T:20 A:0	CDS	-	471/1152	157/383	synonymous_variant c.471T>A p.Thr157Thr	HTZ92_0792	Acinetobacter baumannii_ADC	class C beta-lactamase
Acinetobacter baumannii	16358	CP058289	899598	complex	TTGG	CTGA	CTGA:20 TTGG:0	CDS	-	459/1152	152/383	synonymous_variant c.456_459delCCAAinsTCAG p.154	HTZ92_0792	Acinetobacter baumannii_ADC	class C beta-lactamase
Acinetobacter baumannii	16358	CP058289	899609	snp	G	T	T:20 G:0	CDS	-	448/1152	150/383	missense_variant c.448C>A p.Gln150Lys	HTZ92_0792	Acinetobacter baumannii_ADC	class C beta-lactamase
Acinetobacter baumannii	16358	CP058289	899625	snp	C	T	T:20 C:0	CDS	-	432/1152	144/383	synonymous_variant c.432G>A p.Gln144Gln	HTZ92_0792	Acinetobacter baumannii_ADC	class C beta-lactamase
Acinetobacter baumannii	16358	CP058289	2606207	snp	G	A	A:20 G:0	CDS	+	156/2019	52/672	synonymous_variant c.156G>A p.Thr52Thr	HTZ92_2426	Acinetobacter baumannii_PBP2	penicillin-binding protein 2
Acinetobacter baumannii	16358	CP058289	2606312	snp	C	T	T:20 C:0	CDS	+	261/2019	87/672	synonymous_variant c.261C>T p.Thr87Thr	HTZ92_2426	Acinetobacter baumannii_PBP2	penicillin-binding protein 2
Acinetobacter baumannii	16358	CP058289	2606381	snp	A	G	G:20 A:0	CDS	+	330/2019	110/672	synonymous_variant c.330A>G p.Glu110Glu	HTZ92_2426	Acinetobacter baumannii_PBP2	penicillin-binding protein 2
Acinetobacter baumannii	16358	CP058289	2606417	snp	C	T	T:20 C:0	CDS	+	366/2019	122/672	synonymous_variant c.366C>T p.Arg122Arg	HTZ92_2426	Acinetobacter baumannii_PBP2	penicillin-binding protein 2
Acinetobacter baumannii	16358	CP058289	2606468	snp	C	T	T:20 C:0	CDS	+	417/2019	139/672	synonymous_variant c.417C>T p.Thr139Thr	HTZ92_2426	Acinetobacter baumannii_PBP2	penicillin-binding protein 2
Acinetobacter baumannii	16358	CP058289	2606507	complex	GTTCCCC	ATTTCCT	ATTTCCT:19 GTTCCCC:0	CDS	+	456/2019	152/672	synonymous_variant c.456_462delGTTCCCCinsATTTCCT p.155	HTZ92_2426	Acinetobacter baumannii_PBP2	penicillin-binding protein 2
Acinetobacter baumannii	16358	CP058289	2606636	snp	T	C	C:20 T:0	CDS	+	585/2019	195/672	synonymous_variant c.585T>C p.Tyr195Tyr	HTZ92_2426	Acinetobacter baumannii_PBP2	penicillin-binding protein 2
Acinetobacter baumannii	16358	CP058289	2606774	snp	T	C	C:20 T:0	CDS	+	723/2019	241/672	synonymous_variant c.723T>C p.Thr241Thr	HTZ92_2426	Acinetobacter baumannii_PBP2	penicillin-binding protein 2
Acinetobacter baumannii	16358	CP058289	2606825	complex	GTCG	ATCA	ATCA:19 GTCG:0	CDS	+	774/2019	258/672	synonymous_variant c.774_777delGTCGinsATCA p.260	HTZ92_2426	Acinetobacter baumannii_PBP2	penicillin-binding protein 2
Acinetobacter baumannii	16358	CP058289	2606834	snp	A	G	G:20 A:0	CDS	+	783/2019	261/672	synonymous_variant c.783A>G p.Gln261Gln	HTZ92_2426	Acinetobacter baumannii_PBP2	penicillin-binding protein 2
Acinetobacter baumannii	16358	CP058289	2606840	snp	T	A	A:20 T:0	CDS	+	789/2019	263/672	synonymous_variant c.789T>A p.Ala263Ala	HTZ92_2426	Acinetobacter baumannii_PBP2	penicillin-binding protein 2
Acinetobacter baumannii	16358	CP058289	2606879	snp	T	C	C:20 T:0	CDS	+	828/2019	276/672	synonymous_variant c.828T>C p.Thr276Thr	HTZ92_2426	Acinetobacter baumannii_PBP2	penicillin-binding protein 2
Acinetobacter baumannii	16358	CP058289	2606918	snp	C	T	T:20 C:0	CDS	+	867/2019	289/672	synonymous_variant c.867C>T p.Asn289Asn	HTZ92_2426	Acinetobacter baumannii_PBP2	penicillin-binding protein 2
Acinetobacter baumannii	16358	CP058289	2607107	snp	C	T	T:20 C:0	CDS	+	1056/2019	352/672	synonymous_variant c.1056C>T p.Gly352Gly	HTZ92_2426	Acinetobacter baumannii_PBP2	penicillin-binding protein 2
Acinetobacter baumannii	16358	CP058289	2607161	snp	T	C	C:20 T:0	CDS	+	1110/2019	370/672	synonymous_variant c.1110T>C p.Gly370Gly	HTZ92_2426	Acinetobacter baumannii_PBP2	penicillin-binding protein 2
Acinetobacter baumannii	16358	CP058289	2607170	snp	T	C	C:20 T:0	CDS	+	1119/2019	373/672	synonymous_variant c.1119T>C p.Ile373Ile	HTZ92_2426	Acinetobacter baumannii_PBP2	penicillin-binding protein 2
Acinetobacter baumannii	16358	CP058289	2607206	snp	T	C	C:20 T:0	CDS	+	1155/2019	385/672	synonymous_variant c.1155T>C p.Asp385Asp	HTZ92_2426	Acinetobacter baumannii_PBP2	penicillin-binding protein 2
Acinetobacter baumannii	16358	CP058289	2607227	snp	T	C	C:20 T:0	CDS	+	1176/2019	392/672	synonymous_variant c.1176T>C p.Ala392Ala	HTZ92_2426	Acinetobacter baumannii_PBP2	penicillin-binding protein 2
Acinetobacter baumannii	16358	CP058289	2607422	snp	C	T	T:20 C:0	CDS	+	1371/2019	457/672	synonymous_variant c.1371C>T p.Thr457Thr	HTZ92_2426	Acinetobacter baumannii_PBP2	penicillin-binding protein 2
Acinetobacter baumannii	16358	CP058289	2607434	snp	T	C	C:20 T:0	CDS	+	1383/2019	461/672	synonymous_variant c.1383T>C p.Leu461Leu	HTZ92_2426	Acinetobacter baumannii_PBP2	penicillin-binding protein 2
Acinetobacter baumannii	16358	CP058289	2607458	snp	A	G	G:20 A:0	CDS	+	1407/2019	469/672	synonymous_variant c.1407A>G p.Ala469Ala	HTZ92_2426	Acinetobacter baumannii_PBP2	penicillin-binding protein 2
Acinetobacter baumannii	16358	CP058289	2607464	snp	C	T	T:20 C:0	CDS	+	1413/2019	471/672	synonymous_variant c.1413C>T p.His471His	HTZ92_2426	Acinetobacter baumannii_PBP2	penicillin-binding protein 2
Acinetobacter baumannii	16358	CP058289	2607629	snp	T	C	C:20 T:0	CDS	+	1578/2019	526/672	synonymous_variant c.1578T>C p.Gly526Gly	HTZ92_2426	Acinetobacter baumannii_PBP2	penicillin-binding protein 2
Acinetobacter baumannii	16358	CP058289	2607698	snp	C	T	T:20 C:0	CDS	+	1647/2019	549/672	synonymous_variant c.1647C>T p.Gly549Gly	HTZ92_2426	Acinetobacter baumannii_PBP2	penicillin-binding protein 2
Acinetobacter baumannii	16358	CP058289	2607743	snp	T	C	C:20 T:0	CDS	+	1692/2019	564/672	synonymous_variant c.1692T>C p.His564His	HTZ92_2426	Acinetobacter baumannii_PBP2	penicillin-binding protein 2
Acinetobacter baumannii	16358	CP058289	2607929	snp	T	C	C:20 T:0	CDS	+	1878/2019	626/672	synonymous_variant c.1878T>C p.Thr626Thr	HTZ92_2426	Acinetobacter baumannii_PBP2	penicillin-binding protein 2
Acinetobacter baumannii	16358	CP058289	2607935	snp	G	A	A:20 G:0	CDS	+	1884/2019	628/672	synonymous_variant c.1884G>A p.Gly628Gly	HTZ92_2426	Acinetobacter baumannii_PBP2	penicillin-binding protein 2
Acinetobacter baumannii	16358	CP058289	2607986	snp	A	T	T:20 A:0	CDS	+	1935/2019	645/672	synonymous_variant c.1935A>T p.Pro645Pro	HTZ92_2426	Acinetobacter baumannii_PBP2	penicillin-binding protein 2
Acinetobacter baumannii	16358	CP058289	2647864	complex	AAAT	GAAC	GAAC:20 AAAT:0	CDS	-	579/2265	192/754	synonymous_variant c.576_579delATTTinsGTTC p.194	HTZ92_2465	Acinetobacter baumannii_fepA#pirA	outer membrane receptor FepA
Acinetobacter baumannii	16358	CP058289	2647918	complex	TACA	CACC	CACC:19 TACA:0	CDS	-	525/2265	174/754	synonymous_variant c.522_525delTGTAinsGGTG p.176	HTZ92_2465	Acinetobacter baumannii_fepA#pirA	outer membrane receptor FepA
Acinetobacter baumannii	16358	CP058289	2647927	complex	CGCA	TGCC	TGCC:19 CGCA:0	CDS	-	516/2265	171/754	synonymous_variant c.513_516delTGCGinsGGCA p.173	HTZ92_2465	Acinetobacter baumannii_fepA#pirA	outer membrane receptor FepA
Acinetobacter baumannii	16358	CP058289	2647975	complex	AATC	GATT	GATT:19 AATC:0	CDS	-	468/2265	155/754	synonymous_variant c.465_468delGATTinsAATC p.157	HTZ92_2465	Acinetobacter baumannii_fepA#pirA	outer membrane receptor FepA
Acinetobacter baumannii	16358	CP058289	2931662	snp	G	A	A:20 G:0	CDS	-	579/717	193/238	synonymous_variant c.579C>T p.Tyr193Tyr	HTZ92_2727	Acinetobacter baumannii_BfmR	DNA-binding response regulator
Acinetobacter baumannii	16358	CP058289	2931791	snp	A	C	C:20 A:0	CDS	-	450/717	150/238	synonymous_variant c.450T>G p.Ser150Ser	HTZ92_2727	Acinetobacter baumannii_BfmR	DNA-binding response regulator
Acinetobacter baumannii	16358	CP058289	2931815	snp	A	G	G:20 A:0	CDS	-	426/717	142/238	synonymous_variant c.426T>C p.Leu142Leu	HTZ92_2727	Acinetobacter baumannii_BfmR	DNA-binding response regulator
Acinetobacter baumannii	16358	CP058289	2931866	snp	G	C	C:20 G:0	CDS	-	375/717	125/238	synonymous_variant c.375C>G p.Thr125Thr	HTZ92_2727	Acinetobacter baumannii_BfmR	DNA-binding response regulator
Acinetobacter baumannii	16358	CP058289	2931983	snp	C	T	T:20 C:0	CDS	-	258/717	86/238	synonymous_variant c.258G>A p.Ala86Ala	HTZ92_2727	Acinetobacter baumannii_BfmR	DNA-binding response regulator
Acinetobacter baumannii	16358	CP058289	2932151	snp	G	A	A:20 G:0	CDS	-	90/717	30/238	synonymous_variant c.90C>T p.Asn30Asn	HTZ92_2727	Acinetobacter baumannii_BfmR	DNA-binding response regulator
Acinetobacter baumannii	16358	CP058289	3145163	snp	A	C	C:20 A:0	CDS	+	240/2232	80/743	synonymous_variant c.240A>C p.Thr80Thr	HTZ92_2915	Acinetobacter baumannii_piuA	TonB-dependent siderophore receptor
Acinetobacter baumannii	16358	CP058289	3145570	snp	G	T	T:20 G:0	CDS	+	647/2232	216/743	missense_variant c.647G>T p.Gly216Val	HTZ92_2915	Acinetobacter baumannii_piuA	TonB-dependent siderophore receptor
Acinetobacter baumannii	16358	CP058289	3146282	snp	A	G	G:20 A:0	CDS	+	1359/2232	453/743	synonymous_variant c.1359A>G p.Glu453Glu	HTZ92_2915	Acinetobacter baumannii_piuA	TonB-dependent siderophore receptor
Acinetobacter baumannii	16358	CP058289	3146315	snp	G	A	A:20 G:0	CDS	+	1392/2232	464/743	synonymous_variant c.1392G>A p.Leu464Leu	HTZ92_2915	Acinetobacter baumannii_piuA	TonB-dependent siderophore receptor
Acinetobacter baumannii	16358	CP058289	3146354	snp	T	C	C:20 T:0	CDS	+	1431/2232	477/743	synonymous_variant c.1431T>C p.Ala477Ala	HTZ92_2915	Acinetobacter baumannii_piuA	TonB-dependent siderophore receptor
Acinetobacter baumannii	16358	CP058289	3146388	snp	A	G	G:20 A:0	CDS	+	1465/2232	489/743	missense_variant c.1465A>G p.Asn489Asp	HTZ92_2915	Acinetobacter baumannii_piuA	TonB-dependent siderophore receptor
Acinetobacter baumannii	16358	CP058289	3146762	snp	C	T	T:20 C:0	CDS	+	1839/2232	613/743	synonymous_variant c.1839C>T p.Tyr613Tyr	HTZ92_2915	Acinetobacter baumannii_piuA	TonB-dependent siderophore receptor
Acinetobacter baumannii	16358	CP058289	3146896	snp	A	G	G:20 A:0	CDS	+	1973/2232	658/743	missense_variant c.1973A>G p.Lys658Arg	HTZ92_2915	Acinetobacter baumannii_piuA	TonB-dependent siderophore receptor
Acinetobacter baumannii	16358	CP058289	3175217	snp	G	C	C:20 G:0	CDS	-	677/756	226/251	missense_variant c.677C>G p.Thr226Ser	HTZ92_2948	Acinetobacter baumannii_tonB_3	TonB-dependent receptor
Acinetobacter baumannii	16358	CP058289	3175237	snp	T	C	C:20 T:0	CDS	-	657/756	219/251	synonymous_variant c.657A>G p.Lys219Lys	HTZ92_2948	Acinetobacter baumannii_tonB_3	TonB-dependent receptor
Acinetobacter baumannii	16358	CP058289	3175396	snp	T	C	C:20 T:0	CDS	-	498/756	166/251	synonymous_variant c.498A>G p.Ser166Ser	HTZ92_2948	Acinetobacter baumannii_tonB_3	TonB-dependent receptor
Acinetobacter baumannii	16358	CP058289	3175402	snp	G	A	A:20 G:0	CDS	-	492/756	164/251	synonymous_variant c.492C>T p.Gly164Gly	HTZ92_2948	Acinetobacter baumannii_tonB_3	TonB-dependent receptor
Acinetobacter baumannii	16358	CP058289	3175525	snp	T	C	C:20 T:0	CDS	-	369/756	123/251	synonymous_variant c.369A>G p.Pro123Pro	HTZ92_2948	Acinetobacter baumannii_tonB_3	TonB-dependent receptor
Acinetobacter baumannii	16358	CP058289	3175603	snp	C	T	T:20 C:0	CDS	-	291/756	97/251	synonymous_variant c.291G>A p.Lys97Lys	HTZ92_2948	Acinetobacter baumannii_tonB_3	TonB-dependent receptor
Acinetobacter baumannii	16358	CP058289	3175660	snp	C	T	T:20 C:0	CDS	-	234/756	78/251	synonymous_variant c.234G>A p.Glu78Glu	HTZ92_2948	Acinetobacter baumannii_tonB_3	TonB-dependent receptor
Acinetobacter baumannii	16358	CP058289	3175729	snp	A	G	G:20 A:0	CDS	-	165/756	55/251	synonymous_variant c.165T>C p.Arg55Arg	HTZ92_2948	Acinetobacter baumannii_tonB_3	TonB-dependent receptor
Acinetobacter baumannii	16358	CP058289	3668592	snp	G	A	A:20 G:0	CDS	-	540/558	180/185	synonymous_variant c.540C>T p.Ile180Ile	HTZ92_3401	Acinetobacter baumannii_ppiA	peptidyl-prolyl cis-trans isomerase
Acinetobacter baumannii	16358	CP058289	3668619	snp	C	T	T:20 C:0	CDS	-	513/558	171/185	synonymous_variant c.513G>A p.Gln171Gln	HTZ92_3401	Acinetobacter baumannii_ppiA	peptidyl-prolyl cis-trans isomerase
Acinetobacter baumannii	16358	CP058289	3668724	complex	CA	GG	GG:20 CA:0	CDS	-	408/558	136/185	missense_variant c.407_408delTGinsCC p.Leu136Pro	HTZ92_3401	Acinetobacter baumannii_ppiA	peptidyl-prolyl cis-trans isomerase
Acinetobacter baumannii	16358	CP058289	3668766	snp	A	G	G:20 A:0	CDS	-	366/558	122/185	synonymous_variant c.366T>C p.Asn122Asn	HTZ92_3401	Acinetobacter baumannii_ppiA	peptidyl-prolyl cis-trans isomerase
Acinetobacter baumannii	16358	CP058289	3668804	snp	T	A	A:20 T:0	CDS	-	328/558	110/185	missense_variant c.328A>T p.Thr110Ser	HTZ92_3401	Acinetobacter baumannii_ppiA	peptidyl-prolyl cis-trans isomerase
Acinetobacter baumannii	16358	CP058289	3668853	snp	T	C	C:20 T:0	CDS	-	279/558	93/185	synonymous_variant c.279A>G p.Ala93Ala	HTZ92_3401	Acinetobacter baumannii_ppiA	peptidyl-prolyl cis-trans isomerase
Acinetobacter baumannii	16358	CP058289	3668899	snp	A	G	G:20 A:0	CDS	-	233/558	78/185	missense_variant c.233T>C p.Val78Ala	HTZ92_3401	Acinetobacter baumannii_ppiA	peptidyl-prolyl cis-trans isomerase
Acinetobacter baumannii	16358	CP058289	3669081	snp	C	T	T:20 C:0	CDS	-	51/558	17/185	synonymous_variant c.51G>A p.Val17Val	HTZ92_3401	Acinetobacter baumannii_ppiA	peptidyl-prolyl cis-trans isomerase
Acinetobacter baumannii	12059	CP058289	47582	snp	A	G	G:20 A:0	CDS	-	1392/1458	464/485	synonymous_variant c.1392T>C p.Ala464Ala	HTZ92_0053	Acinetobacter baumannii_envZ	two-component system sensor histidine kinase
Acinetobacter baumannii	12059	CP058289	47759	snp	T	A	A:20 T:0	CDS	-	1215/1458	405/485	synonymous_variant c.1215A>T p.Ile405Ile	HTZ92_0053	Acinetobacter baumannii_envZ	two-component system sensor histidine kinase
Acinetobacter baumannii	12059	CP058289	47771	snp	A	T	T:20 A:0	CDS	-	1203/1458	401/485	synonymous_variant c.1203T>A p.Pro401Pro	HTZ92_0053	Acinetobacter baumannii_envZ	two-component system sensor histidine kinase
Acinetobacter baumannii	12059	CP058289	47843	snp	T	C	C:20 T:0	CDS	-	1131/1458	377/485	synonymous_variant c.1131A>G p.Pro377Pro	HTZ92_0053	Acinetobacter baumannii_envZ	two-component system sensor histidine kinase
Acinetobacter baumannii	12059	CP058289	47984	snp	C	T	T:20 C:0	CDS	-	990/1458	330/485	synonymous_variant c.990G>A p.Leu330Leu	HTZ92_0053	Acinetobacter baumannii_envZ	two-component system sensor histidine kinase
Acinetobacter baumannii	12059	CP058289	48032	snp	A	G	G:20 A:0	CDS	-	942/1458	314/485	synonymous_variant c.942T>C p.Arg314Arg	HTZ92_0053	Acinetobacter baumannii_envZ	two-component system sensor histidine kinase
Acinetobacter baumannii	12059	CP058289	48611	snp	A	G	G:20 A:0	CDS	-	363/1458	121/485	synonymous_variant c.363T>C p.Val121Val	HTZ92_0053	Acinetobacter baumannii_envZ	two-component system sensor histidine kinase
Acinetobacter baumannii	12059	CP058289	48662	snp	A	G	G:20 A:0	CDS	-	312/1458	104/485	synonymous_variant c.312T>C p.Arg104Arg	HTZ92_0053	Acinetobacter baumannii_envZ	two-component system sensor histidine kinase
Acinetobacter baumannii	12059	CP058289	48755	snp	T	C	C:20 T:0	CDS	-	219/1458	73/485	synonymous_variant c.219A>G p.Ala73Ala	HTZ92_0053	Acinetobacter baumannii_envZ	two-component system sensor histidine kinase
Acinetobacter baumannii	12059	CP058289	48884	snp	A	G	G:20 A:0	CDS	-	90/1458	30/485	synonymous_variant c.90T>C p.Asp30Asp	HTZ92_0053	Acinetobacter baumannii_envZ	two-component system sensor histidine kinase
Acinetobacter baumannii	12059	CP058289	78880	snp	T	G	G:20 T:0	CDS	+	645/1833	215/610	synonymous_variant c.645T>G p.Gly215Gly	HTZ92_0076	Acinetobacter baumannii_ftsI#pbp3	peptide ABC transporter permease
Acinetobacter baumannii	12059	CP058289	79003	snp	T	A	A:20 T:0	CDS	+	768/1833	256/610	synonymous_variant c.768T>A p.Pro256Pro	HTZ92_0076	Acinetobacter baumannii_ftsI#pbp3	peptide ABC transporter permease
Acinetobacter baumannii	12059	CP058289	79111	snp	A	G	G:20 A:0	CDS	+	876/1833	292/610	synonymous_variant c.876A>G p.Ala292Ala	HTZ92_0076	Acinetobacter baumannii_ftsI#pbp3	peptide ABC transporter permease
Acinetobacter baumannii	12059	CP058289	79216	snp	G	T	T:20 G:0	CDS	+	981/1833	327/610	synonymous_variant c.981G>T p.Gly327Gly	HTZ92_0076	Acinetobacter baumannii_ftsI#pbp3	peptide ABC transporter permease
Acinetobacter baumannii	12059	CP058289	79318	snp	C	T	T:20 C:0	CDS	+	1083/1833	361/610	synonymous_variant c.1083C>T p.Ser361Ser	HTZ92_0076	Acinetobacter baumannii_ftsI#pbp3	peptide ABC transporter permease
Acinetobacter baumannii	12059	CP058289	79369	snp	T	C	C:20 T:0	CDS	+	1134/1833	378/610	synonymous_variant c.1134T>C p.Tyr378Tyr	HTZ92_0076	Acinetobacter baumannii_ftsI#pbp3	peptide ABC transporter permease
Acinetobacter baumannii	12059	CP058289	79432	snp	G	A	A:20 G:0	CDS	+	1197/1833	399/610	synonymous_variant c.1197G>A p.Ala399Ala	HTZ92_0076	Acinetobacter baumannii_ftsI#pbp3	peptide ABC transporter permease
Acinetobacter baumannii	12059	CP058289	79438	snp	A	G	G:20 A:0	CDS	+	1203/1833	401/610	synonymous_variant c.1203A>G p.Ser401Ser	HTZ92_0076	Acinetobacter baumannii_ftsI#pbp3	peptide ABC transporter permease
Acinetobacter baumannii	12059	CP058289	79453	snp	T	C	C:20 T:0	CDS	+	1218/1833	406/610	synonymous_variant c.1218T>C p.Thr406Thr	HTZ92_0076	Acinetobacter baumannii_ftsI#pbp3	peptide ABC transporter permease
Acinetobacter baumannii	12059	CP058289	79594	snp	C	T	T:20 C:0	CDS	+	1359/1833	453/610	synonymous_variant c.1359C>T p.Asn453Asn	HTZ92_0076	Acinetobacter baumannii_ftsI#pbp3	peptide ABC transporter permease
Acinetobacter baumannii	12059	CP058289	79873	snp	C	T	T:20 C:0	CDS	+	1638/1833	546/610	synonymous_variant c.1638C>T p.Ala546Ala	HTZ92_0076	Acinetobacter baumannii_ftsI#pbp3	peptide ABC transporter permease
Acinetobacter baumannii	12059	CP058289	79888	snp	C	T	T:20 C:0	CDS	+	1653/1833	551/610	synonymous_variant c.1653C>T p.Val551Val	HTZ92_0076	Acinetobacter baumannii_ftsI#pbp3	peptide ABC transporter permease
Acinetobacter baumannii	12059	CP058289	79978	snp	T	G	G:20 T:0	CDS	+	1743/1833	581/610	synonymous_variant c.1743T>G p.Val581Val	HTZ92_0076	Acinetobacter baumannii_ftsI#pbp3	peptide ABC transporter permease
Acinetobacter baumannii	12059	CP058289	510774	snp	T	G	G:20 T:0	CDS	-	2772/3177	924/1058	synonymous_variant c.2772A>C p.Gly924Gly	HTZ92_0479	Acinetobacter baumannii_AdeJ	resistance nodulation cell division family member TbtB
Acinetobacter baumannii	12059	CP058289	510987	snp	T	C	C:20 T:0	CDS	-	2559/3177	853/1058	synonymous_variant c.2559A>G p.Pro853Pro	HTZ92_0479	Acinetobacter baumannii_AdeJ	resistance nodulation cell division family member TbtB
Acinetobacter baumannii	12059	CP058289	511041	snp	A	G	G:20 A:0	CDS	-	2505/3177	835/1058	synonymous_variant c.2505T>C p.Gly835Gly	HTZ92_0479	Acinetobacter baumannii_AdeJ	resistance nodulation cell division family member TbtB
Acinetobacter baumannii	12059	CP058289	511071	snp	C	T	T:20 C:0	CDS	-	2475/3177	825/1058	synonymous_variant c.2475G>A p.Ser825Ser	HTZ92_0479	Acinetobacter baumannii_AdeJ	resistance nodulation cell division family member TbtB
Acinetobacter baumannii	12059	CP058289	511080	snp	G	A	A:20 G:0	CDS	-	2466/3177	822/1058	synonymous_variant c.2466C>T p.Gly822Gly	HTZ92_0479	Acinetobacter baumannii_AdeJ	resistance nodulation cell division family member TbtB
Acinetobacter baumannii	12059	CP058289	511134	snp	T	C	C:20 T:0	CDS	-	2412/3177	804/1058	synonymous_variant c.2412A>G p.Ala804Ala	HTZ92_0479	Acinetobacter baumannii_AdeJ	resistance nodulation cell division family member TbtB
Acinetobacter baumannii	12059	CP058289	511398	snp	C	A	A:20 C:0	CDS	-	2148/3177	716/1058	synonymous_variant c.2148G>T p.Gly716Gly	HTZ92_0479	Acinetobacter baumannii_AdeJ	resistance nodulation cell division family member TbtB
Acinetobacter baumannii	12059	CP058289	511554	snp	G	A	A:20 G:0	CDS	-	1992/3177	664/1058	synonymous_variant c.1992C>T p.Tyr664Tyr	HTZ92_0479	Acinetobacter baumannii_AdeJ	resistance nodulation cell division family member TbtB
Acinetobacter baumannii	12059	CP058289	511764	snp	A	G	G:20 A:0	CDS	-	1782/3177	594/1058	synonymous_variant c.1782T>C p.Asp594Asp	HTZ92_0479	Acinetobacter baumannii_AdeJ	resistance nodulation cell division family member TbtB
Acinetobacter baumannii	12059	CP058289	512259	snp	G	C	C:20 G:0	CDS	-	1287/3177	429/1058	synonymous_variant c.1287C>G p.Thr429Thr	HTZ92_0479	Acinetobacter baumannii_AdeJ	resistance nodulation cell division family member TbtB
Acinetobacter baumannii	12059	CP058289	512277	snp	A	G	G:20 A:0	CDS	-	1269/3177	423/1058	synonymous_variant c.1269T>C p.Asp423Asp	HTZ92_0479	Acinetobacter baumannii_AdeJ	resistance nodulation cell division family member TbtB
Acinetobacter baumannii	12059	CP058289	512373	snp	A	G	G:20 A:0	CDS	-	1173/3177	391/1058	synonymous_variant c.1173T>C p.Asn391Asn	HTZ92_0479	Acinetobacter baumannii_AdeJ	resistance nodulation cell division family member TbtB
Acinetobacter baumannii	12059	CP058289	512715	snp	G	A	A:20 G:0	CDS	-	831/3177	277/1058	synonymous_variant c.831C>T p.Phe277Phe	HTZ92_0479	Acinetobacter baumannii_AdeJ	resistance nodulation cell division family member TbtB
Acinetobacter baumannii	12059	CP058289	512814	snp	C	T	T:20 C:0	CDS	-	732/3177	244/1058	synonymous_variant c.732G>A p.Glu244Glu	HTZ92_0479	Acinetobacter baumannii_AdeJ	resistance nodulation cell division family member TbtB
Acinetobacter baumannii	12059	CP058289	513006	snp	A	G	G:20 A:0	CDS	-	540/3177	180/1058	synonymous_variant c.540T>C p.Gly180Gly	HTZ92_0479	Acinetobacter baumannii_AdeJ	resistance nodulation cell division family member TbtB
Acinetobacter baumannii	12059	CP058289	513480	snp	T	C	C:20 T:0	CDS	-	66/3177	22/1058	synonymous_variant c.66A>G p.Ala22Ala	HTZ92_0479	Acinetobacter baumannii_AdeJ	resistance nodulation cell division family member TbtB
Acinetobacter baumannii	12059	CP058289	898921	snp	T	C	C:20 T:0	CDS	-	1136/1152	379/383	missense_variant c.1136A>G p.Asn379Ser	HTZ92_0792	Acinetobacter baumannii_ADC	class C beta-lactamase
Acinetobacter baumannii	12059	CP058289	899016	snp	T	C	C:20 T:0	CDS	-	1041/1152	347/383	synonymous_variant c.1041A>G p.Val347Val	HTZ92_0792	Acinetobacter baumannii_ADC	class C beta-lactamase
Acinetobacter baumannii	12059	CP058289	899037	snp	A	G	G:20 A:0	CDS	-	1020/1152	340/383	synonymous_variant c.1020T>C p.Thr340Thr	HTZ92_0792	Acinetobacter baumannii_ADC	class C beta-lactamase
Acinetobacter baumannii	12059	CP058289	899073	snp	C	T	T:20 C:0	CDS	-	984/1152	328/383	synonymous_variant c.984G>A p.Glu328Glu	HTZ92_0792	Acinetobacter baumannii_ADC	class C beta-lactamase
Acinetobacter baumannii	12059	CP058289	899289	snp	C	T	T:20 C:0	CDS	-	768/1152	256/383	synonymous_variant c.768G>A p.Leu256Leu	HTZ92_0792	Acinetobacter baumannii_ADC	class C beta-lactamase
Acinetobacter baumannii	12059	CP058289	899504	snp	C	A	A:20 C:0	CDS	-	553/1152	185/383	missense_variant c.553G>T p.Val185Phe	HTZ92_0792	Acinetobacter baumannii_ADC	class C beta-lactamase
Acinetobacter baumannii	12059	CP058289	899622	snp	A	G	G:20 A:0	CDS	-	435/1152	145/383	synonymous_variant c.435T>C p.Phe145Phe	HTZ92_0792	Acinetobacter baumannii_ADC	class C beta-lactamase
Acinetobacter baumannii	12059	CP058289	899681	snp	C	T	T:20 C:0	CDS	-	376/1152	126/383	missense_variant c.376G>A p.Asp126Asn	HTZ92_0792	Acinetobacter baumannii_ADC	class C beta-lactamase
Acinetobacter baumannii	12059	CP058289	899700	snp	T	C	C:20 T:0	CDS	-	357/1152	119/383	synonymous_variant c.357A>G p.Glu119Glu	HTZ92_0792	Acinetobacter baumannii_ADC	class C beta-lactamase
Acinetobacter baumannii	12059	CP058289	899712	snp	C	T	T:20 C:0	CDS	-	345/1152	115/383	synonymous_variant c.345G>A p.Lys115Lys	HTZ92_0792	Acinetobacter baumannii_ADC	class C beta-lactamase
Acinetobacter baumannii	12059	CP058289	899790	snp	G	A	A:20 G:0	CDS	-	267/1152	89/383	synonymous_variant c.267C>T p.Val89Val	HTZ92_0792	Acinetobacter baumannii_ADC	class C beta-lactamase
Acinetobacter baumannii	12059	CP058289	899811	snp	A	G	G:20 A:0	CDS	-	246/1152	82/383	synonymous_variant c.246T>C p.Thr82Thr	HTZ92_0792	Acinetobacter baumannii_ADC	class C beta-lactamase
Acinetobacter baumannii	12059	CP058289	899940	snp	G	A	A:20 G:0	CDS	-	117/1152	39/383	synonymous_variant c.117C>T p.Asn39Asn	HTZ92_0792	Acinetobacter baumannii_ADC	class C beta-lactamase
Acinetobacter baumannii	12059	CP058289	899986	snp	C	T	T:20 C:0	CDS	-	71/1152	24/383	missense_variant c.71G>A p.Gly24Asp	HTZ92_0792	Acinetobacter baumannii_ADC	class C beta-lactamase
Acinetobacter baumannii	12059	CP058289	2460757	complex	ACGC	GCGT	GCGT:20 ACGC:0	CDS	-	1251/1281	416/426	synonymous_variant c.1248_1251delGCGTinsACGC p.418	HTZ92_2299	Acinetobacter baumannii_OprD	porin
Acinetobacter baumannii	12059	CP058289	2460933	snp	T	C	C:20 T:0	CDS	-	1075/1281	359/426	missense_variant c.1075A>G p.Asn359Asp	HTZ92_2299	Acinetobacter baumannii_OprD	porin
Acinetobacter baumannii	12059	CP058289	2460979	snp	A	C	C:20 A:0	CDS	-	1029/1281	343/426	synonymous_variant c.1029T>G p.Val343Val	HTZ92_2299	Acinetobacter baumannii_OprD	porin
Acinetobacter baumannii	12059	CP058289	2460985	snp	C	A	A:20 C:0	CDS	-	1023/1281	341/426	synonymous_variant c.1023G>T p.Gly341Gly	HTZ92_2299	Acinetobacter baumannii_OprD	porin
Acinetobacter baumannii	12059	CP058289	2460990	complex	TC	AT	AT:19 TC:0	CDS	-	1018/1281	339/426	missense_variant c.1017_1018delGAinsAT p.Ile340Leu	HTZ92_2299	Acinetobacter baumannii_OprD	porin
Acinetobacter baumannii	12059	CP058289	2460999	snp	T	C	C:20 T:0	CDS	-	1009/1281	337/426	missense_variant c.1009A>G p.Asn337Asp	HTZ92_2299	Acinetobacter baumannii_OprD	porin
Acinetobacter baumannii	12059	CP058289	2461006	snp	T	G	G:20 T:0	CDS	-	1002/1281	334/426	missense_variant c.1002A>C p.Glu334Asp	HTZ92_2299	Acinetobacter baumannii_OprD	porin
Acinetobacter baumannii	12059	CP058289	2461012	snp	T	C	C:20 T:0	CDS	-	996/1281	332/426	synonymous_variant c.996A>G p.Glu332Glu	HTZ92_2299	Acinetobacter baumannii_OprD	porin
Acinetobacter baumannii	12059	CP058289	2461023	complex	TCGAG	CTGAA	CTGAA:19 TCGAG:0	CDS	-	985/1281	327/426	missense_variant c.981_985delCTCGAinsTTCAG p.Ile329Val	HTZ92_2299	Acinetobacter baumannii_OprD	porin
Acinetobacter baumannii	12059	CP058289	2461096	snp	C	A	A:19 C:0	CDS	-	912/1281	304/426	synonymous_variant c.912G>T p.Ser304Ser	HTZ92_2299	Acinetobacter baumannii_OprD	porin
Acinetobacter baumannii	12059	CP058289	2461105	snp	T	C	C:19 T:0	CDS	-	903/1281	301/426	synonymous_variant c.903A>G p.Pro301Pro	HTZ92_2299	Acinetobacter baumannii_OprD	porin
Acinetobacter baumannii	12059	CP058289	2461117	snp	C	T	T:19 C:0	CDS	-	891/1281	297/426	synonymous_variant c.891G>A p.Ser297Ser	HTZ92_2299	Acinetobacter baumannii_OprD	porin
Acinetobacter baumannii	12059	CP058289	2461150	snp	C	T	T:19 C:0	CDS	-	858/1281	286/426	synonymous_variant c.858G>A p.Thr286Thr	HTZ92_2299	Acinetobacter baumannii_OprD	porin
Acinetobacter baumannii	12059	CP058289	2461180	snp	G	A	A:17 G:0	CDS	-	828/1281	276/426	synonymous_variant c.828C>T p.Gly276Gly	HTZ92_2299	Acinetobacter baumannii_OprD	porin
Acinetobacter baumannii	12059	CP058289	2461192	snp	T	G	G:17 T:0	CDS	-	816/1281	272/426	synonymous_variant c.816A>C p.Arg272Arg	HTZ92_2299	Acinetobacter baumannii_OprD	porin
Acinetobacter baumannii	12059	CP058289	2461204	snp	C	T	T:17 C:0	CDS	-	804/1281	268/426	synonymous_variant c.804G>A p.Glu268Glu	HTZ92_2299	Acinetobacter baumannii_OprD	porin
Acinetobacter baumannii	12059	CP058289	2461246	snp	C	A	A:16 C:0	CDS	-	762/1281	254/426	synonymous_variant c.762G>T p.Arg254Arg	HTZ92_2299	Acinetobacter baumannii_OprD	porin
Acinetobacter baumannii	12059	CP058289	2461252	complex	ATCA	GTCG	GTCG:16 ATCA:0	CDS	-	756/1281	251/426	synonymous_variant c.753_756delTGATinsCGAC p.253	HTZ92_2299	Acinetobacter baumannii_OprD	porin
Acinetobacter baumannii	12059	CP058289	2461264	snp	G	A	A:15 G:0	CDS	-	744/1281	248/426	synonymous_variant c.744C>T p.Asn248Asn	HTZ92_2299	Acinetobacter baumannii_OprD	porin
Acinetobacter baumannii	12059	CP058289	2461270	complex	ACGG	TTGA	TTGA:14 ACGG:0	CDS	-	738/1281	245/426	missense_variant c.735_738delCCGTinsTCAA p.Arg246Gln	HTZ92_2299	Acinetobacter baumannii_OprD	porin
Acinetobacter baumannii	12059	CP058289	2461279	snp	C	T	T:16 C:0	CDS	-	729/1281	243/426	synonymous_variant c.729G>A p.Leu243Leu	HTZ92_2299	Acinetobacter baumannii_OprD	porin
Acinetobacter baumannii	12059	CP058289	2461284	snp	A	G	G:16 A:0	CDS	-	724/1281	242/426	missense_variant c.724T>C p.Ser242Pro	HTZ92_2299	Acinetobacter baumannii_OprD	porin
Acinetobacter baumannii	12059	CP058289	2461300	complex	ACCC	GCCT	GCCT:17 ACCC:0	CDS	-	708/1281	235/426	synonymous_variant c.705_708delGGGTinsAGGC p.237	HTZ92_2299	Acinetobacter baumannii_OprD	porin
Acinetobacter baumannii	12059	CP058289	2461309	snp	T	C	C:17 T:0	CDS	-	699/1281	233/426	synonymous_variant c.699A>G p.Gln233Gln	HTZ92_2299	Acinetobacter baumannii_OprD	porin
Acinetobacter baumannii	12059	CP058289	2461336	snp	A	T	T:16 A:0	CDS	-	672/1281	224/426	synonymous_variant c.672T>A p.Ala224Ala	HTZ92_2299	Acinetobacter baumannii_OprD	porin
Acinetobacter baumannii	12059	CP058289	2461342	snp	G	A	A:16 G:0	CDS	-	666/1281	222/426	synonymous_variant c.666C>T p.Tyr222Tyr	HTZ92_2299	Acinetobacter baumannii_OprD	porin
Acinetobacter baumannii	12059	CP058289	2461351	snp	T	C	C:16 T:0	CDS	-	657/1281	219/426	synonymous_variant c.657A>G p.Leu219Leu	HTZ92_2299	Acinetobacter baumannii_OprD	porin
Acinetobacter baumannii	12059	CP058289	2461363	snp	T	C	C:16 T:0	CDS	-	645/1281	215/426	synonymous_variant c.645A>G p.Lys215Lys	HTZ92_2299	Acinetobacter baumannii_OprD	porin
Acinetobacter baumannii	12059	CP058289	2461375	snp	A	G	G:16 A:0	CDS	-	633/1281	211/426	synonymous_variant c.633T>C p.Ser211Ser	HTZ92_2299	Acinetobacter baumannii_OprD	porin
Acinetobacter baumannii	12059	CP058289	2461387	snp	A	T	T:16 A:0	CDS	-	621/1281	207/426	synonymous_variant c.621T>A p.Thr207Thr	HTZ92_2299	Acinetobacter baumannii_OprD	porin
Acinetobacter baumannii	12059	CP058289	2461396	complex	CGAGTCAGTGGTGGCA	AGAATCGGTAGTTGCC	AGAATCGGTAGTTGCC:14 CGAGTCAGTGGTGGCA:0	CDS	-	612/1281	199/426	synonymous_variant c.597_612delTGCCACCACTGACTCGinsGGCAACTACCGATTCT p.205	HTZ92_2299	Acinetobacter baumannii_OprD	porin
Acinetobacter baumannii	12059	CP058289	2461423	snp	T	A	A:16 T:0	CDS	-	585/1281	195/426	synonymous_variant c.585A>T p.Arg195Arg	HTZ92_2299	Acinetobacter baumannii_OprD	porin
Acinetobacter baumannii	12059	CP058289	2461429	snp	A	G	G:16 A:0	CDS	-	579/1281	193/426	synonymous_variant c.579T>C p.Asn193Asn	HTZ92_2299	Acinetobacter baumannii_OprD	porin
Acinetobacter baumannii	12059	CP058289	2461465	complex	GGAG	CGAA	CGAA:15 GGAG:0	CDS	-	543/1281	180/426	synonymous_variant c.540_543delCTCCinsTTCG p.182	HTZ92_2299	Acinetobacter baumannii_OprD	porin
Acinetobacter baumannii	12059	CP058289	2461474	complex	CTGC	TTGA	TTGA:15 CTGC:0	CDS	-	534/1281	177/426	synonymous_variant c.531_534delGCAGinsTCAA p.179	HTZ92_2299	Acinetobacter baumannii_OprD	porin
Acinetobacter baumannii	12059	CP058289	2461504	snp	C	A	A:16 C:0	CDS	-	504/1281	168/426	synonymous_variant c.504G>T p.Leu168Leu	HTZ92_2299	Acinetobacter baumannii_OprD	porin
Acinetobacter baumannii	12059	CP058289	2461549	snp	G	A	A:16 G:0	CDS	-	459/1281	153/426	synonymous_variant c.459C>T p.Tyr153Tyr	HTZ92_2299	Acinetobacter baumannii_OprD	porin
Acinetobacter baumannii	12059	CP058289	2461558	complex	AGGGAAC	TGGAAAT	TGGAAAT:15 AGGGAAC:0	CDS	-	450/1281	148/426	synonymous_variant c.444_450delGTTCCCTinsATTTCCA p.151	HTZ92_2299	Acinetobacter baumannii_OprD	porin
Acinetobacter baumannii	12059	CP058289	2461570	snp	A	T	T:16 A:0	CDS	-	438/1281	146/426	synonymous_variant c.438T>A p.Ala146Ala	HTZ92_2299	Acinetobacter baumannii_OprD	porin
Acinetobacter baumannii	12059	CP058289	2461576	snp	C	T	T:17 C:0	CDS	-	432/1281	144/426	synonymous_variant c.432G>A p.Ser144Ser	HTZ92_2299	Acinetobacter baumannii_OprD	porin
Acinetobacter baumannii	12059	CP058289	2461591	snp	T	C	C:17 T:0	CDS	-	417/1281	139/426	synonymous_variant c.417A>G p.Pro139Pro	HTZ92_2299	Acinetobacter baumannii_OprD	porin
Acinetobacter baumannii	12059	CP058289	2461597	snp	C	T	T:17 C:0	CDS	-	411/1281	137/426	synonymous_variant c.411G>A p.Gln137Gln	HTZ92_2299	Acinetobacter baumannii_OprD	porin
Acinetobacter baumannii	12059	CP058289	2461608	complex	GATCA	AATCG	AATCG:17 GATCA:0	CDS	-	400/1281	132/426	synonymous_variant c.396_400delTGATCinsCGATT p.135	HTZ92_2299	Acinetobacter baumannii_OprD	porin
Acinetobacter baumannii	12059	CP058289	2461693	complex	AGGATTA	GGTATTC	GGTATTC:17 AGGATTA:0	CDS	-	315/1281	103/426	missense_variant c.309_315delTAATCCTinsGAATACC p.Pro105Thr	HTZ92_2299	Acinetobacter baumannii_OprD	porin
Acinetobacter baumannii	12059	CP058289	2461705	complex	GAG	TAA	TAA:18 GAG:0	CDS	-	303/1281	101/426	synonymous_variant c.301_303delCTCinsTTA p.102	HTZ92_2299	Acinetobacter baumannii_OprD	porin
Acinetobacter baumannii	12059	CP058289	2461736	snp	C	T	T:19 C:0	CDS	-	272/1281	91/426	missense_variant c.272G>A p.Arg91His	HTZ92_2299	Acinetobacter baumannii_OprD	porin
Acinetobacter baumannii	12059	CP058289	2461768	complex	GAGC	CAGT	CAGT:18 GAGC:0	CDS	-	240/1281	79/426	synonymous_variant c.237_240delGCTCinsACTG p.81	HTZ92_2299	Acinetobacter baumannii_OprD	porin
Acinetobacter baumannii	12059	CP058289	2461789	snp	C	A	A:19 C:0	CDS	-	219/1281	73/426	synonymous_variant c.219G>T p.Val73Val	HTZ92_2299	Acinetobacter baumannii_OprD	porin
Acinetobacter baumannii	12059	CP058289	2461811	snp	A	G	G:19 A:0	CDS	-	197/1281	66/426	missense_variant c.197T>C p.Phe66Ser	HTZ92_2299	Acinetobacter baumannii_OprD	porin
Acinetobacter baumannii	12059	CP058289	2461837	snp	T	C	C:19 T:0	CDS	-	171/1281	57/426	synonymous_variant c.171A>G p.Ala57Ala	HTZ92_2299	Acinetobacter baumannii_OprD	porin
Acinetobacter baumannii	12059	CP058289	2461906	snp	C	G	G:19 C:0	CDS	-	102/1281	34/426	synonymous_variant c.102G>C p.Leu34Leu	HTZ92_2299	Acinetobacter baumannii_OprD	porin
Acinetobacter baumannii	12059	CP058289	2606609	snp	A	G	G:20 A:0	CDS	+	558/2019	186/672	synonymous_variant c.558A>G p.Glu186Glu	HTZ92_2426	Acinetobacter baumannii_PBP2	penicillin-binding protein 2
Acinetobacter baumannii	12059	CP058289	2606759	snp	C	T	T:20 C:0	CDS	+	708/2019	236/672	synonymous_variant c.708C>T p.Gly236Gly	HTZ92_2426	Acinetobacter baumannii_PBP2	penicillin-binding protein 2
Acinetobacter baumannii	12059	CP058289	2606774	snp	T	C	C:20 T:0	CDS	+	723/2019	241/672	synonymous_variant c.723T>C p.Thr241Thr	HTZ92_2426	Acinetobacter baumannii_PBP2	penicillin-binding protein 2
Acinetobacter baumannii	12059	CP058289	2606783	snp	T	C	C:20 T:0	CDS	+	732/2019	244/672	synonymous_variant c.732T>C p.Asn244Asn	HTZ92_2426	Acinetobacter baumannii_PBP2	penicillin-binding protein 2
Acinetobacter baumannii	12059	CP058289	2606879	snp	T	C	C:20 T:0	CDS	+	828/2019	276/672	synonymous_variant c.828T>C p.Thr276Thr	HTZ92_2426	Acinetobacter baumannii_PBP2	penicillin-binding protein 2
Acinetobacter baumannii	12059	CP058289	2606906	snp	C	T	T:20 C:0	CDS	+	855/2019	285/672	synonymous_variant c.855C>T p.Ser285Ser	HTZ92_2426	Acinetobacter baumannii_PBP2	penicillin-binding protein 2
Acinetobacter baumannii	12059	CP058289	2606924	snp	C	T	T:20 C:0	CDS	+	873/2019	291/672	synonymous_variant c.873C>T p.Asn291Asn	HTZ92_2426	Acinetobacter baumannii_PBP2	penicillin-binding protein 2
Acinetobacter baumannii	12059	CP058289	2607077	snp	T	C	C:20 T:0	CDS	+	1026/2019	342/672	synonymous_variant c.1026T>C p.Val342Val	HTZ92_2426	Acinetobacter baumannii_PBP2	penicillin-binding protein 2
Acinetobacter baumannii	12059	CP058289	2607089	snp	T	C	C:20 T:0	CDS	+	1038/2019	346/672	synonymous_variant c.1038T>C p.Thr346Thr	HTZ92_2426	Acinetobacter baumannii_PBP2	penicillin-binding protein 2
Acinetobacter baumannii	12059	CP058289	2607224	snp	G	A	A:20 G:0	CDS	+	1173/2019	391/672	synonymous_variant c.1173G>A p.Leu391Leu	HTZ92_2426	Acinetobacter baumannii_PBP2	penicillin-binding protein 2
Acinetobacter baumannii	12059	CP058289	2607446	snp	T	G	G:20 T:0	CDS	+	1395/2019	465/672	synonymous_variant c.1395T>G p.Thr465Thr	HTZ92_2426	Acinetobacter baumannii_PBP2	penicillin-binding protein 2
Acinetobacter baumannii	12059	CP058289	2607458	snp	A	G	G:20 A:0	CDS	+	1407/2019	469/672	synonymous_variant c.1407A>G p.Ala469Ala	HTZ92_2426	Acinetobacter baumannii_PBP2	penicillin-binding protein 2
Acinetobacter baumannii	12059	CP058289	2607464	snp	C	T	T:20 C:0	CDS	+	1413/2019	471/672	synonymous_variant c.1413C>T p.His471His	HTZ92_2426	Acinetobacter baumannii_PBP2	penicillin-binding protein 2
Acinetobacter baumannii	12059	CP058289	2607602	snp	T	C	C:20 T:0	CDS	+	1551/2019	517/672	synonymous_variant c.1551T>C p.Asp517Asp	HTZ92_2426	Acinetobacter baumannii_PBP2	penicillin-binding protein 2
Acinetobacter baumannii	12059	CP058289	2607629	snp	T	C	C:20 T:0	CDS	+	1578/2019	526/672	synonymous_variant c.1578T>C p.Gly526Gly	HTZ92_2426	Acinetobacter baumannii_PBP2	penicillin-binding protein 2
Acinetobacter baumannii	12059	CP058289	2607644	snp	C	A	A:20 C:0	CDS	+	1593/2019	531/672	synonymous_variant c.1593C>A p.Leu531Leu	HTZ92_2426	Acinetobacter baumannii_PBP2	penicillin-binding protein 2
Acinetobacter baumannii	12059	CP058289	2607743	snp	T	C	C:20 T:0	CDS	+	1692/2019	564/672	synonymous_variant c.1692T>C p.His564His	HTZ92_2426	Acinetobacter baumannii_PBP2	penicillin-binding protein 2
Acinetobacter baumannii	12059	CP058289	2607812	snp	C	T	T:20 C:0	CDS	+	1761/2019	587/672	synonymous_variant c.1761C>T p.Gly587Gly	HTZ92_2426	Acinetobacter baumannii_PBP2	penicillin-binding protein 2
Acinetobacter baumannii	12059	CP058289	2607830	snp	A	C	C:20 A:0	CDS	+	1779/2019	593/672	synonymous_variant c.1779A>C p.Ala593Ala	HTZ92_2426	Acinetobacter baumannii_PBP2	penicillin-binding protein 2
Acinetobacter baumannii	12059	CP058289	2607908	complex	GGTT	AGTC	AGTC:18 GGTT:0	CDS	+	1857/2019	619/672	synonymous_variant c.1857_1860delGGTTinsAGTC p.621	HTZ92_2426	Acinetobacter baumannii_PBP2	penicillin-binding protein 2
Acinetobacter baumannii	12059	CP058289	2607921	snp	T	C	C:20 T:0	CDS	+	1870/2019	624/672	synonymous_variant c.1870T>C p.Leu624Leu	HTZ92_2426	Acinetobacter baumannii_PBP2	penicillin-binding protein 2
Acinetobacter baumannii	12059	CP058289	2607953	snp	C	T	T:20 C:0	CDS	+	1902/2019	634/672	synonymous_variant c.1902C>T p.Leu634Leu	HTZ92_2426	Acinetobacter baumannii_PBP2	penicillin-binding protein 2
Acinetobacter baumannii	12059	CP058289	2607989	snp	G	A	A:20 G:0	CDS	+	1938/2019	646/672	synonymous_variant c.1938G>A p.Ala646Ala	HTZ92_2426	Acinetobacter baumannii_PBP2	penicillin-binding protein 2
Acinetobacter baumannii	12059	CP058289	2608055	snp	C	T	T:20 C:0	CDS	+	2004/2019	668/672	synonymous_variant c.2004C>T p.Asn668Asn	HTZ92_2426	Acinetobacter baumannii_PBP2	penicillin-binding protein 2
Acinetobacter baumannii	12059	CP058289	2646181	snp	A	G	G:20 A:0	CDS	-	2262/2265	754/754	synonymous_variant c.2262T>C p.Phe754Phe	HTZ92_2465	Acinetobacter baumannii_fepA#pirA	outer membrane receptor FepA
Acinetobacter baumannii	12059	CP058289	2646247	snp	G	A	A:20 G:0	CDS	-	2196/2265	732/754	synonymous_variant c.2196C>T p.Ser732Ser	HTZ92_2465	Acinetobacter baumannii_fepA#pirA	outer membrane receptor FepA
Acinetobacter baumannii	12059	CP058289	2646598	snp	A	G	G:21 A:0	CDS	-	1845/2265	615/754	synonymous_variant c.1845T>C p.Ile615Ile	HTZ92_2465	Acinetobacter baumannii_fepA#pirA	outer membrane receptor FepA
Acinetobacter baumannii	12059	CP058289	2646610	snp	A	G	G:21 A:0	CDS	-	1833/2265	611/754	synonymous_variant c.1833T>C p.Asp611Asp	HTZ92_2465	Acinetobacter baumannii_fepA#pirA	outer membrane receptor FepA
Acinetobacter baumannii	12059	CP058289	2646616	snp	T	C	C:20 T:0	CDS	-	1827/2265	609/754	synonymous_variant c.1827A>G p.Gly609Gly	HTZ92_2465	Acinetobacter baumannii_fepA#pirA	outer membrane receptor FepA
Acinetobacter baumannii	12059	CP058289	2646628	snp	T	C	C:19 T:0	CDS	-	1815/2265	605/754	synonymous_variant c.1815A>G p.Glu605Glu	HTZ92_2465	Acinetobacter baumannii_fepA#pirA	outer membrane receptor FepA
Acinetobacter baumannii	12059	CP058289	2646645	complex	AG	GA	GA:17 AG:0	CDS	-	1798/2265	599/754	synonymous_variant c.1797_1798delCTinsTC p.601	HTZ92_2465	Acinetobacter baumannii_fepA#pirA	outer membrane receptor FepA
Acinetobacter baumannii	12059	CP058289	2646739	snp	A	G	G:10 A:0	CDS	-	1704/2265	568/754	synonymous_variant c.1704T>C p.Val568Val	HTZ92_2465	Acinetobacter baumannii_fepA#pirA	outer membrane receptor FepA
Acinetobacter baumannii	12059	CP058289	2647180	snp	T	C	C:20 T:0	CDS	-	1263/2265	421/754	synonymous_variant c.1263A>G p.Leu421Leu	HTZ92_2465	Acinetobacter baumannii_fepA#pirA	outer membrane receptor FepA
Acinetobacter baumannii	12059	CP058289	2647528	snp	C	G	G:20 C:0	CDS	-	915/2265	305/754	synonymous_variant c.915G>C p.Leu305Leu	HTZ92_2465	Acinetobacter baumannii_fepA#pirA	outer membrane receptor FepA
Acinetobacter baumannii	12059	CP058289	2647534	snp	T	C	C:20 T:0	CDS	-	909/2265	303/754	synonymous_variant c.909A>G p.Ser303Ser	HTZ92_2465	Acinetobacter baumannii_fepA#pirA	outer membrane receptor FepA
Acinetobacter baumannii	12059	CP058289	2647628	snp	G	A	A:20 G:0	CDS	-	815/2265	272/754	missense_variant c.815C>T p.Thr272Ile	HTZ92_2465	Acinetobacter baumannii_fepA#pirA	outer membrane receptor FepA
Acinetobacter baumannii	12059	CP058289	2647918	snp	T	C	C:20 T:0	CDS	-	525/2265	175/754	synonymous_variant c.525A>G p.Val175Val	HTZ92_2465	Acinetobacter baumannii_fepA#pirA	outer membrane receptor FepA
Acinetobacter baumannii	12059	CP058289	2647927	complex	CGCA	TGCC	TGCC:19 CGCA:0	CDS	-	516/2265	171/754	synonymous_variant c.513_516delTGCGinsGGCA p.173	HTZ92_2465	Acinetobacter baumannii_fepA#pirA	outer membrane receptor FepA
Acinetobacter baumannii	12059	CP058289	2647975	snp	A	G	G:20 A:0	CDS	-	468/2265	156/754	synonymous_variant c.468T>C p.Ile156Ile	HTZ92_2465	Acinetobacter baumannii_fepA#pirA	outer membrane receptor FepA
Acinetobacter baumannii	12059	CP058289	2648074	snp	C	T	T:20 C:0	CDS	-	369/2265	123/754	synonymous_variant c.369G>A p.Lys123Lys	HTZ92_2465	Acinetobacter baumannii_fepA#pirA	outer membrane receptor FepA
Acinetobacter baumannii	12059	CP058289	2648080	snp	A	G	G:20 A:0	CDS	-	363/2265	121/754	synonymous_variant c.363T>C p.Asp121Asp	HTZ92_2465	Acinetobacter baumannii_fepA#pirA	outer membrane receptor FepA
Acinetobacter baumannii	12059	CP058289	2648107	snp	G	A	A:20 G:0	CDS	-	336/2265	112/754	synonymous_variant c.336C>T p.Gly112Gly	HTZ92_2465	Acinetobacter baumannii_fepA#pirA	outer membrane receptor FepA
Acinetobacter baumannii	12059	CP058289	2648140	snp	A	G	G:20 A:0	CDS	-	303/2265	101/754	synonymous_variant c.303T>C p.Gly101Gly	HTZ92_2465	Acinetobacter baumannii_fepA#pirA	outer membrane receptor FepA
Acinetobacter baumannii	12059	CP058289	2648152	snp	A	T	T:20 A:0	CDS	-	291/2265	97/754	synonymous_variant c.291T>A p.Thr97Thr	HTZ92_2465	Acinetobacter baumannii_fepA#pirA	outer membrane receptor FepA
Acinetobacter baumannii	12059	CP058289	2648287	snp	T	A	A:20 T:0	CDS	-	156/2265	52/754	synonymous_variant c.156A>T p.Ala52Ala	HTZ92_2465	Acinetobacter baumannii_fepA#pirA	outer membrane receptor FepA
Acinetobacter baumannii	12059	CP058289	2648296	snp	A	G	G:20 A:0	CDS	-	147/2265	49/754	synonymous_variant c.147T>C p.Phe49Phe	HTZ92_2465	Acinetobacter baumannii_fepA#pirA	outer membrane receptor FepA
Acinetobacter baumannii	12059	CP058289	2931764	snp	G	A	A:20 G:0	CDS	-	477/717	159/238	synonymous_variant c.477C>T p.Asp159Asp	HTZ92_2727	Acinetobacter baumannii_BfmR	DNA-binding response regulator
Acinetobacter baumannii	12059	CP058289	2931779	snp	G	A	A:20 G:0	CDS	-	462/717	154/238	synonymous_variant c.462C>T p.Asn154Asn	HTZ92_2727	Acinetobacter baumannii_BfmR	DNA-binding response regulator
Acinetobacter baumannii	12059	CP058289	2931791	snp	A	C	C:20 A:0	CDS	-	450/717	150/238	synonymous_variant c.450T>G p.Ser150Ser	HTZ92_2727	Acinetobacter baumannii_BfmR	DNA-binding response regulator
Acinetobacter baumannii	12059	CP058289	2931821	snp	G	A	A:20 G:0	CDS	-	420/717	140/238	synonymous_variant c.420C>T p.Asp140Asp	HTZ92_2727	Acinetobacter baumannii_BfmR	DNA-binding response regulator
Acinetobacter baumannii	12059	CP058289	2931866	snp	G	T	T:20 G:0	CDS	-	375/717	125/238	synonymous_variant c.375C>A p.Thr125Thr	HTZ92_2727	Acinetobacter baumannii_BfmR	DNA-binding response regulator
Acinetobacter baumannii	12059	CP058289	2931950	complex	CAGA	AAGG	AAGG:19 CAGA:0	CDS	-	291/717	96/238	synonymous_variant c.288_291delTCTGinsCCTT p.98	HTZ92_2727	Acinetobacter baumannii_BfmR	DNA-binding response regulator
Acinetobacter baumannii	12059	CP058289	2932091	snp	C	T	T:20 C:0	CDS	-	150/717	50/238	synonymous_variant c.150G>A p.Glu50Glu	HTZ92_2727	Acinetobacter baumannii_BfmR	DNA-binding response regulator
Acinetobacter baumannii	12059	CP058289	3144977	snp	G	T	T:10 G:0	CDS	+	54/2232	18/743	synonymous_variant c.54G>T p.Ser18Ser	HTZ92_2915	Acinetobacter baumannii_piuA	TonB-dependent siderophore receptor
Acinetobacter baumannii	12059	CP058289	3175217	snp	G	C	C:20 G:0	CDS	-	677/756	226/251	missense_variant c.677C>G p.Thr226Ser	HTZ92_2948	Acinetobacter baumannii_tonB_3	TonB-dependent receptor
Acinetobacter baumannii	12059	CP058289	3175396	snp	T	C	C:20 T:0	CDS	-	498/756	166/251	synonymous_variant c.498A>G p.Ser166Ser	HTZ92_2948	Acinetobacter baumannii_tonB_3	TonB-dependent receptor
Acinetobacter baumannii	12059	CP058289	3175402	snp	G	A	A:20 G:0	CDS	-	492/756	164/251	synonymous_variant c.492C>T p.Gly164Gly	HTZ92_2948	Acinetobacter baumannii_tonB_3	TonB-dependent receptor
Acinetobacter baumannii	12059	CP058289	3175525	snp	T	C	C:20 T:0	CDS	-	369/756	123/251	synonymous_variant c.369A>G p.Pro123Pro	HTZ92_2948	Acinetobacter baumannii_tonB_3	TonB-dependent receptor
Acinetobacter baumannii	12059	CP058289	3175603	snp	C	T	T:20 C:0	CDS	-	291/756	97/251	synonymous_variant c.291G>A p.Lys97Lys	HTZ92_2948	Acinetobacter baumannii_tonB_3	TonB-dependent receptor
Acinetobacter baumannii	12059	CP058289	3175660	snp	C	T	T:20 C:0	CDS	-	234/756	78/251	synonymous_variant c.234G>A p.Glu78Glu	HTZ92_2948	Acinetobacter baumannii_tonB_3	TonB-dependent receptor
Acinetobacter baumannii	12059	CP058289	3668584	snp	G	A	A:20 G:0	CDS	-	548/558	183/185	missense_variant c.548C>T p.Ser183Phe	HTZ92_3401	Acinetobacter baumannii_ppiA	peptidyl-prolyl cis-trans isomerase
Acinetobacter baumannii	12059	CP058289	3668724	complex	CA	AG	AG:20 CA:0	CDS	-	408/558	136/185	missense_variant c.407_408delTGinsCT p.Leu136Pro	HTZ92_3401	Acinetobacter baumannii_ppiA	peptidyl-prolyl cis-trans isomerase
Acinetobacter baumannii	12059	CP058289	3668766	snp	A	G	G:20 A:0	CDS	-	366/558	122/185	synonymous_variant c.366T>C p.Asn122Asn	HTZ92_3401	Acinetobacter baumannii_ppiA	peptidyl-prolyl cis-trans isomerase
Acinetobacter baumannii	12059	CP058289	3668804	snp	T	A	A:20 T:0	CDS	-	328/558	110/185	missense_variant c.328A>T p.Thr110Ser	HTZ92_3401	Acinetobacter baumannii_ppiA	peptidyl-prolyl cis-trans isomerase
Acinetobacter baumannii	12059	CP058289	3668829	snp	T	C	C:20 T:0	CDS	-	303/558	101/185	synonymous_variant c.303A>G p.Arg101Arg	HTZ92_3401	Acinetobacter baumannii_ppiA	peptidyl-prolyl cis-trans isomerase
Acinetobacter baumannii	12059	CP058289	3668899	snp	A	G	G:20 A:0	CDS	-	233/558	78/185	missense_variant c.233T>C p.Val78Ala	HTZ92_3401	Acinetobacter baumannii_ppiA	peptidyl-prolyl cis-trans isomerase
Acinetobacter baumannii	12059	CP058289	3668982	snp	G	A	A:20 G:0	CDS	-	150/558	50/185	synonymous_variant c.150C>T p.Gly50Gly	HTZ92_3401	Acinetobacter baumannii_ppiA	peptidyl-prolyl cis-trans isomerase
Acinetobacter baumannii	11489	CP058289	47561	snp	G	A	A:20 G:0	CDS	-	1413/1458	471/485	synonymous_variant c.1413C>T p.His471His	HTZ92_0053	Acinetobacter baumannii_envZ	two-component system sensor histidine kinase
Acinetobacter baumannii	11489	CP058289	47582	snp	A	G	G:20 A:0	CDS	-	1392/1458	464/485	synonymous_variant c.1392T>C p.Ala464Ala	HTZ92_0053	Acinetobacter baumannii_envZ	two-component system sensor histidine kinase
Acinetobacter baumannii	11489	CP058289	47759	snp	T	A	A:20 T:0	CDS	-	1215/1458	405/485	synonymous_variant c.1215A>T p.Ile405Ile	HTZ92_0053	Acinetobacter baumannii_envZ	two-component system sensor histidine kinase
Acinetobacter baumannii	11489	CP058289	47771	snp	A	T	T:20 A:0	CDS	-	1203/1458	401/485	synonymous_variant c.1203T>A p.Pro401Pro	HTZ92_0053	Acinetobacter baumannii_envZ	two-component system sensor histidine kinase
Acinetobacter baumannii	11489	CP058289	47843	snp	T	C	C:20 T:0	CDS	-	1131/1458	377/485	synonymous_variant c.1131A>G p.Pro377Pro	HTZ92_0053	Acinetobacter baumannii_envZ	two-component system sensor histidine kinase
Acinetobacter baumannii	11489	CP058289	47924	snp	G	C	C:20 G:0	CDS	-	1050/1458	350/485	synonymous_variant c.1050C>G p.Pro350Pro	HTZ92_0053	Acinetobacter baumannii_envZ	two-component system sensor histidine kinase
Acinetobacter baumannii	11489	CP058289	47984	snp	C	T	T:20 C:0	CDS	-	990/1458	330/485	synonymous_variant c.990G>A p.Leu330Leu	HTZ92_0053	Acinetobacter baumannii_envZ	two-component system sensor histidine kinase
Acinetobacter baumannii	11489	CP058289	48002	snp	G	A	A:20 G:0	CDS	-	972/1458	324/485	synonymous_variant c.972C>T p.Thr324Thr	HTZ92_0053	Acinetobacter baumannii_envZ	two-component system sensor histidine kinase
Acinetobacter baumannii	11489	CP058289	48032	snp	A	G	G:20 A:0	CDS	-	942/1458	314/485	synonymous_variant c.942T>C p.Arg314Arg	HTZ92_0053	Acinetobacter baumannii_envZ	two-component system sensor histidine kinase
Acinetobacter baumannii	11489	CP058289	48050	snp	T	C	C:20 T:0	CDS	-	924/1458	308/485	synonymous_variant c.924A>G p.Gln308Gln	HTZ92_0053	Acinetobacter baumannii_envZ	two-component system sensor histidine kinase
Acinetobacter baumannii	11489	CP058289	48122	snp	C	T	T:20 C:0	CDS	-	852/1458	284/485	synonymous_variant c.852G>A p.Glu284Glu	HTZ92_0053	Acinetobacter baumannii_envZ	two-component system sensor histidine kinase
Acinetobacter baumannii	11489	CP058289	48146	snp	A	G	G:20 A:0	CDS	-	828/1458	276/485	synonymous_variant c.828T>C p.Leu276Leu	HTZ92_0053	Acinetobacter baumannii_envZ	two-component system sensor histidine kinase
Acinetobacter baumannii	11489	CP058289	48203	snp	C	A	A:20 C:0	CDS	-	771/1458	257/485	synonymous_variant c.771G>T p.Thr257Thr	HTZ92_0053	Acinetobacter baumannii_envZ	two-component system sensor histidine kinase
Acinetobacter baumannii	11489	CP058289	48374	snp	A	G	G:20 A:0	CDS	-	600/1458	200/485	synonymous_variant c.600T>C p.Ile200Ile	HTZ92_0053	Acinetobacter baumannii_envZ	two-component system sensor histidine kinase
Acinetobacter baumannii	11489	CP058289	48497	snp	G	A	A:20 G:0	CDS	-	477/1458	159/485	synonymous_variant c.477C>T p.Ile159Ile	HTZ92_0053	Acinetobacter baumannii_envZ	two-component system sensor histidine kinase
Acinetobacter baumannii	11489	CP058289	48662	snp	A	G	G:20 A:0	CDS	-	312/1458	104/485	synonymous_variant c.312T>C p.Arg104Arg	HTZ92_0053	Acinetobacter baumannii_envZ	two-component system sensor histidine kinase
Acinetobacter baumannii	11489	CP058289	48755	snp	T	C	C:20 T:0	CDS	-	219/1458	73/485	synonymous_variant c.219A>G p.Ala73Ala	HTZ92_0053	Acinetobacter baumannii_envZ	two-component system sensor histidine kinase
Acinetobacter baumannii	11489	CP058289	48884	snp	A	G	G:20 A:0	CDS	-	90/1458	30/485	synonymous_variant c.90T>C p.Asp30Asp	HTZ92_0053	Acinetobacter baumannii_envZ	two-component system sensor histidine kinase
Acinetobacter baumannii	11489	CP058289	78622	complex	ATTG	GTTA	GTTA:19 ATTG:0	CDS	+	387/1833	129/610	synonymous_variant c.387_390delATTGinsGTTA p.131	HTZ92_0076	Acinetobacter baumannii_ftsI#pbp3	peptide ABC transporter permease
Acinetobacter baumannii	11489	CP058289	79003	snp	T	A	A:20 T:0	CDS	+	768/1833	256/610	synonymous_variant c.768T>A p.Pro256Pro	HTZ92_0076	Acinetobacter baumannii_ftsI#pbp3	peptide ABC transporter permease
Acinetobacter baumannii	11489	CP058289	79015	snp	C	T	T:20 C:0	CDS	+	780/1833	260/610	synonymous_variant c.780C>T p.Ile260Ile	HTZ92_0076	Acinetobacter baumannii_ftsI#pbp3	peptide ABC transporter permease
Acinetobacter baumannii	11489	CP058289	79141	snp	A	G	G:20 A:0	CDS	+	906/1833	302/610	synonymous_variant c.906A>G p.Ala302Ala	HTZ92_0076	Acinetobacter baumannii_ftsI#pbp3	peptide ABC transporter permease
Acinetobacter baumannii	11489	CP058289	79216	snp	G	T	T:20 G:0	CDS	+	981/1833	327/610	synonymous_variant c.981G>T p.Gly327Gly	HTZ92_0076	Acinetobacter baumannii_ftsI#pbp3	peptide ABC transporter permease
Acinetobacter baumannii	11489	CP058289	79318	snp	C	T	T:20 C:0	CDS	+	1083/1833	361/610	synonymous_variant c.1083C>T p.Ser361Ser	HTZ92_0076	Acinetobacter baumannii_ftsI#pbp3	peptide ABC transporter permease
Acinetobacter baumannii	11489	CP058289	79432	snp	G	A	A:20 G:0	CDS	+	1197/1833	399/610	synonymous_variant c.1197G>A p.Ala399Ala	HTZ92_0076	Acinetobacter baumannii_ftsI#pbp3	peptide ABC transporter permease
Acinetobacter baumannii	11489	CP058289	79801	snp	A	T	T:20 A:0	CDS	+	1566/1833	522/610	synonymous_variant c.1566A>T p.Val522Val	HTZ92_0076	Acinetobacter baumannii_ftsI#pbp3	peptide ABC transporter permease
Acinetobacter baumannii	11489	CP058289	510459	snp	A	T	T:20 A:0	CDS	-	3087/3177	1029/1058	synonymous_variant c.3087T>A p.Gly1029Gly	HTZ92_0479	Acinetobacter baumannii_AdeJ	resistance nodulation cell division family member TbtB
Acinetobacter baumannii	11489	CP058289	510774	snp	T	G	G:20 T:0	CDS	-	2772/3177	924/1058	synonymous_variant c.2772A>C p.Gly924Gly	HTZ92_0479	Acinetobacter baumannii_AdeJ	resistance nodulation cell division family member TbtB
Acinetobacter baumannii	11489	CP058289	510957	snp	T	C	C:20 T:0	CDS	-	2589/3177	863/1058	synonymous_variant c.2589A>G p.Glu863Glu	HTZ92_0479	Acinetobacter baumannii_AdeJ	resistance nodulation cell division family member TbtB
Acinetobacter baumannii	11489	CP058289	511041	snp	A	G	G:20 A:0	CDS	-	2505/3177	835/1058	synonymous_variant c.2505T>C p.Gly835Gly	HTZ92_0479	Acinetobacter baumannii_AdeJ	resistance nodulation cell division family member TbtB
Acinetobacter baumannii	11489	CP058289	511398	snp	C	A	A:20 C:0	CDS	-	2148/3177	716/1058	synonymous_variant c.2148G>T p.Gly716Gly	HTZ92_0479	Acinetobacter baumannii_AdeJ	resistance nodulation cell division family member TbtB
Acinetobacter baumannii	11489	CP058289	511545	snp	T	C	C:20 T:0	CDS	-	2001/3177	667/1058	synonymous_variant c.2001A>G p.Pro667Pro	HTZ92_0479	Acinetobacter baumannii_AdeJ	resistance nodulation cell division family member TbtB
Acinetobacter baumannii	11489	CP058289	512259	snp	G	C	C:20 G:0	CDS	-	1287/3177	429/1058	synonymous_variant c.1287C>G p.Thr429Thr	HTZ92_0479	Acinetobacter baumannii_AdeJ	resistance nodulation cell division family member TbtB
Acinetobacter baumannii	11489	CP058289	512277	snp	A	G	G:20 A:0	CDS	-	1269/3177	423/1058	synonymous_variant c.1269T>C p.Asp423Asp	HTZ92_0479	Acinetobacter baumannii_AdeJ	resistance nodulation cell division family member TbtB
Acinetobacter baumannii	11489	CP058289	512373	snp	A	G	G:20 A:0	CDS	-	1173/3177	391/1058	synonymous_variant c.1173T>C p.Asn391Asn	HTZ92_0479	Acinetobacter baumannii_AdeJ	resistance nodulation cell division family member TbtB
Acinetobacter baumannii	11489	CP058289	512814	snp	C	T	T:20 C:0	CDS	-	732/3177	244/1058	synonymous_variant c.732G>A p.Glu244Glu	HTZ92_0479	Acinetobacter baumannii_AdeJ	resistance nodulation cell division family member TbtB
Acinetobacter baumannii	11489	CP058289	512901	snp	A	G	G:20 A:0	CDS	-	645/3177	215/1058	synonymous_variant c.645T>C p.Ala215Ala	HTZ92_0479	Acinetobacter baumannii_AdeJ	resistance nodulation cell division family member TbtB
Acinetobacter baumannii	11489	CP058289	513006	snp	A	G	G:20 A:0	CDS	-	540/3177	180/1058	synonymous_variant c.540T>C p.Gly180Gly	HTZ92_0479	Acinetobacter baumannii_AdeJ	resistance nodulation cell division family member TbtB
Acinetobacter baumannii	11489	CP058289	513480	snp	T	C	C:20 T:0	CDS	-	66/3177	22/1058	synonymous_variant c.66A>G p.Ala22Ala	HTZ92_0479	Acinetobacter baumannii_AdeJ	resistance nodulation cell division family member TbtB
Acinetobacter baumannii	11489	CP058289	899016	snp	T	C	C:20 T:0	CDS	-	1041/1152	347/383	synonymous_variant c.1041A>G p.Val347Val	HTZ92_0792	Acinetobacter baumannii_ADC	class C beta-lactamase
Acinetobacter baumannii	11489	CP058289	899035	snp	T	G	G:20 T:0	CDS	-	1022/1152	341/383	missense_variant c.1022A>C p.Asn341Thr	HTZ92_0792	Acinetobacter baumannii_ADC	class C beta-lactamase
Acinetobacter baumannii	11489	CP058289	899073	complex	CTCT	TTCC	TTCC:19 CTCT:0	CDS	-	984/1152	327/383	synonymous_variant c.981_984delAGAGinsGGAA p.329	HTZ92_0792	Acinetobacter baumannii_ADC	class C beta-lactamase
Acinetobacter baumannii	11489	CP058289	899178	complex	AAGCGCT	GAGTGCC	GAGTGCC:18 AAGCGCT:0	CDS	-	879/1152	291/383	synonymous_variant c.873_879delAGCGCTTinsGGCACTC p.294	HTZ92_0792	Acinetobacter baumannii_ADC	class C beta-lactamase
Acinetobacter baumannii	11489	CP058289	899214	snp	T	C	C:19 T:0	CDS	-	843/1152	281/383	synonymous_variant c.843A>G p.Gln281Gln	HTZ92_0792	Acinetobacter baumannii_ADC	class C beta-lactamase
Acinetobacter baumannii	11489	CP058289	899249	complex	TC	CT	CT:19 TC:0	CDS	-	808/1152	269/383	missense_variant c.807_808delGAinsAG p.Thr270Ala	HTZ92_0792	Acinetobacter baumannii_ADC	class C beta-lactamase
Acinetobacter baumannii	11489	CP058289	899259	snp	C	T	T:19 C:0	CDS	-	798/1152	266/383	synonymous_variant c.798G>A p.Gln266Gln	HTZ92_0792	Acinetobacter baumannii_ADC	class C beta-lactamase
Acinetobacter baumannii	11489	CP058289	899265	complex	GTTA	ATTT	ATTT:18 GTTA:0	CDS	-	792/1152	263/383	synonymous_variant c.789_792delTAACinsAAAT p.265	HTZ92_0792	Acinetobacter baumannii_ADC	class C beta-lactamase
Acinetobacter baumannii	11489	CP058289	899295	complex	ATCC	GTCG	GTCG:18 ATCC:0	CDS	-	762/1152	253/383	synonymous_variant c.759_762delGGATinsCGAC p.255	HTZ92_0792	Acinetobacter baumannii_ADC	class C beta-lactamase
Acinetobacter baumannii	11489	CP058289	899303	complex	AGGTG	GTGTC	GTGTC:18 AGGTG:0	CDS	-	754/1152	250/383	synonymous_variant c.750_754delCACCTinsGACAC p.253	HTZ92_0792	Acinetobacter baumannii_ADC	class C beta-lactamase
Acinetobacter baumannii	11489	CP058289	899319	snp	G	A	A:19 G:0	CDS	-	738/1152	246/383	synonymous_variant c.738C>T p.Tyr246Tyr	HTZ92_0792	Acinetobacter baumannii_ADC	class C beta-lactamase
Acinetobacter baumannii	11489	CP058289	899400	snp	T	C	C:19 T:0	CDS	-	657/1152	219/383	synonymous_variant c.657A>G p.Gln219Gln	HTZ92_0792	Acinetobacter baumannii_ADC	class C beta-lactamase
Acinetobacter baumannii	11489	CP058289	899505	snp	C	T	T:19 C:0	CDS	-	552/1152	184/383	synonymous_variant c.552G>A p.Lys184Lys	HTZ92_0792	Acinetobacter baumannii_ADC	class C beta-lactamase
Acinetobacter baumannii	11489	CP058289	899516	complex	GG	AA	AA:18 GG:0	CDS	-	541/1152	180/383	synonymous_variant c.540_541delCCinsTT p.182	HTZ92_0792	Acinetobacter baumannii_ADC	class C beta-lactamase
Acinetobacter baumannii	11489	CP058289	899523	snp	A	G	G:19 A:0	CDS	-	534/1152	178/383	synonymous_variant c.534T>C p.Ser178Ser	HTZ92_0792	Acinetobacter baumannii_ADC	class C beta-lactamase
Acinetobacter baumannii	11489	CP058289	899529	snp	A	G	G:19 A:0	CDS	-	528/1152	176/383	synonymous_variant c.528T>C p.Asn176Asn	HTZ92_0792	Acinetobacter baumannii_ADC	class C beta-lactamase
Acinetobacter baumannii	11489	CP058289	899543	complex	TG	GA	GA:19 TG:0	CDS	-	514/1152	171/383	synonymous_variant c.513_514delCAinsTC p.173	HTZ92_0792	Acinetobacter baumannii_ADC	class C beta-lactamase
Acinetobacter baumannii	11489	CP058289	899558	snp	G	A	A:20 G:0	CDS	-	499/1152	167/383	missense_variant c.499C>T p.Pro167Ser	HTZ92_0792	Acinetobacter baumannii_ADC	class C beta-lactamase
Acinetobacter baumannii	11489	CP058289	899580	snp	G	A	A:20 G:0	CDS	-	477/1152	159/383	synonymous_variant c.477C>T p.Phe159Phe	HTZ92_0792	Acinetobacter baumannii_ADC	class C beta-lactamase
Acinetobacter baumannii	11489	CP058289	899586	snp	A	T	T:20 A:0	CDS	-	471/1152	157/383	synonymous_variant c.471T>A p.Thr157Thr	HTZ92_0792	Acinetobacter baumannii_ADC	class C beta-lactamase
Acinetobacter baumannii	11489	CP058289	899598	complex	TTGG	CTGA	CTGA:20 TTGG:0	CDS	-	459/1152	152/383	synonymous_variant c.456_459delCCAAinsTCAG p.154	HTZ92_0792	Acinetobacter baumannii_ADC	class C beta-lactamase
Acinetobacter baumannii	11489	CP058289	899609	snp	G	T	T:20 G:0	CDS	-	448/1152	150/383	missense_variant c.448C>A p.Gln150Lys	HTZ92_0792	Acinetobacter baumannii_ADC	class C beta-lactamase
Acinetobacter baumannii	11489	CP058289	899625	snp	C	T	T:20 C:0	CDS	-	432/1152	144/383	synonymous_variant c.432G>A p.Gln144Gln	HTZ92_0792	Acinetobacter baumannii_ADC	class C beta-lactamase
Acinetobacter baumannii	11489	CP058289	2606207	snp	G	A	A:20 G:0	CDS	+	156/2019	52/672	synonymous_variant c.156G>A p.Thr52Thr	HTZ92_2426	Acinetobacter baumannii_PBP2	penicillin-binding protein 2
Acinetobacter baumannii	11489	CP058289	2606312	snp	C	T	T:20 C:0	CDS	+	261/2019	87/672	synonymous_variant c.261C>T p.Thr87Thr	HTZ92_2426	Acinetobacter baumannii_PBP2	penicillin-binding protein 2
Acinetobacter baumannii	11489	CP058289	2606381	snp	A	G	G:20 A:0	CDS	+	330/2019	110/672	synonymous_variant c.330A>G p.Glu110Glu	HTZ92_2426	Acinetobacter baumannii_PBP2	penicillin-binding protein 2
Acinetobacter baumannii	11489	CP058289	2606417	snp	C	T	T:20 C:0	CDS	+	366/2019	122/672	synonymous_variant c.366C>T p.Arg122Arg	HTZ92_2426	Acinetobacter baumannii_PBP2	penicillin-binding protein 2
Acinetobacter baumannii	11489	CP058289	2606468	snp	C	T	T:20 C:0	CDS	+	417/2019	139/672	synonymous_variant c.417C>T p.Thr139Thr	HTZ92_2426	Acinetobacter baumannii_PBP2	penicillin-binding protein 2
Acinetobacter baumannii	11489	CP058289	2606507	complex	GTTCCCC	ATTTCCT	ATTTCCT:18 GTTCCCC:0	CDS	+	456/2019	152/672	synonymous_variant c.456_462delGTTCCCCinsATTTCCT p.155	HTZ92_2426	Acinetobacter baumannii_PBP2	penicillin-binding protein 2
Acinetobacter baumannii	11489	CP058289	2606636	snp	T	C	C:20 T:0	CDS	+	585/2019	195/672	synonymous_variant c.585T>C p.Tyr195Tyr	HTZ92_2426	Acinetobacter baumannii_PBP2	penicillin-binding protein 2
Acinetobacter baumannii	11489	CP058289	2606774	snp	T	C	C:20 T:0	CDS	+	723/2019	241/672	synonymous_variant c.723T>C p.Thr241Thr	HTZ92_2426	Acinetobacter baumannii_PBP2	penicillin-binding protein 2
Acinetobacter baumannii	11489	CP058289	2606825	complex	GTCG	ATCA	ATCA:20 GTCG:0	CDS	+	774/2019	258/672	synonymous_variant c.774_777delGTCGinsATCA p.260	HTZ92_2426	Acinetobacter baumannii_PBP2	penicillin-binding protein 2
Acinetobacter baumannii	11489	CP058289	2606834	snp	A	G	G:20 A:0	CDS	+	783/2019	261/672	synonymous_variant c.783A>G p.Gln261Gln	HTZ92_2426	Acinetobacter baumannii_PBP2	penicillin-binding protein 2
Acinetobacter baumannii	11489	CP058289	2606840	snp	T	A	A:20 T:0	CDS	+	789/2019	263/672	synonymous_variant c.789T>A p.Ala263Ala	HTZ92_2426	Acinetobacter baumannii_PBP2	penicillin-binding protein 2
Acinetobacter baumannii	11489	CP058289	2606879	snp	T	C	C:20 T:0	CDS	+	828/2019	276/672	synonymous_variant c.828T>C p.Thr276Thr	HTZ92_2426	Acinetobacter baumannii_PBP2	penicillin-binding protein 2
Acinetobacter baumannii	11489	CP058289	2606918	snp	C	T	T:20 C:0	CDS	+	867/2019	289/672	synonymous_variant c.867C>T p.Asn289Asn	HTZ92_2426	Acinetobacter baumannii_PBP2	penicillin-binding protein 2
Acinetobacter baumannii	11489	CP058289	2607107	snp	C	T	T:20 C:0	CDS	+	1056/2019	352/672	synonymous_variant c.1056C>T p.Gly352Gly	HTZ92_2426	Acinetobacter baumannii_PBP2	penicillin-binding protein 2
Acinetobacter baumannii	11489	CP058289	2607161	snp	T	C	C:20 T:0	CDS	+	1110/2019	370/672	synonymous_variant c.1110T>C p.Gly370Gly	HTZ92_2426	Acinetobacter baumannii_PBP2	penicillin-binding protein 2
Acinetobacter baumannii	11489	CP058289	2607170	snp	T	C	C:20 T:0	CDS	+	1119/2019	373/672	synonymous_variant c.1119T>C p.Ile373Ile	HTZ92_2426	Acinetobacter baumannii_PBP2	penicillin-binding protein 2
Acinetobacter baumannii	11489	CP058289	2607206	snp	T	C	C:20 T:0	CDS	+	1155/2019	385/672	synonymous_variant c.1155T>C p.Asp385Asp	HTZ92_2426	Acinetobacter baumannii_PBP2	penicillin-binding protein 2
Acinetobacter baumannii	11489	CP058289	2607227	snp	T	C	C:20 T:0	CDS	+	1176/2019	392/672	synonymous_variant c.1176T>C p.Ala392Ala	HTZ92_2426	Acinetobacter baumannii_PBP2	penicillin-binding protein 2
Acinetobacter baumannii	11489	CP058289	2607422	snp	C	T	T:20 C:0	CDS	+	1371/2019	457/672	synonymous_variant c.1371C>T p.Thr457Thr	HTZ92_2426	Acinetobacter baumannii_PBP2	penicillin-binding protein 2
Acinetobacter baumannii	11489	CP058289	2607434	snp	T	C	C:20 T:0	CDS	+	1383/2019	461/672	synonymous_variant c.1383T>C p.Leu461Leu	HTZ92_2426	Acinetobacter baumannii_PBP2	penicillin-binding protein 2
Acinetobacter baumannii	11489	CP058289	2607458	snp	A	G	G:20 A:0	CDS	+	1407/2019	469/672	synonymous_variant c.1407A>G p.Ala469Ala	HTZ92_2426	Acinetobacter baumannii_PBP2	penicillin-binding protein 2
Acinetobacter baumannii	11489	CP058289	2607464	snp	C	T	T:20 C:0	CDS	+	1413/2019	471/672	synonymous_variant c.1413C>T p.His471His	HTZ92_2426	Acinetobacter baumannii_PBP2	penicillin-binding protein 2
Acinetobacter baumannii	11489	CP058289	2607629	snp	T	C	C:20 T:0	CDS	+	1578/2019	526/672	synonymous_variant c.1578T>C p.Gly526Gly	HTZ92_2426	Acinetobacter baumannii_PBP2	penicillin-binding protein 2
Acinetobacter baumannii	11489	CP058289	2607698	snp	C	T	T:20 C:0	CDS	+	1647/2019	549/672	synonymous_variant c.1647C>T p.Gly549Gly	HTZ92_2426	Acinetobacter baumannii_PBP2	penicillin-binding protein 2
Acinetobacter baumannii	11489	CP058289	2607743	snp	T	C	C:20 T:0	CDS	+	1692/2019	564/672	synonymous_variant c.1692T>C p.His564His	HTZ92_2426	Acinetobacter baumannii_PBP2	penicillin-binding protein 2
Acinetobacter baumannii	11489	CP058289	2607929	snp	T	C	C:20 T:0	CDS	+	1878/2019	626/672	synonymous_variant c.1878T>C p.Thr626Thr	HTZ92_2426	Acinetobacter baumannii_PBP2	penicillin-binding protein 2
Acinetobacter baumannii	11489	CP058289	2607935	snp	G	A	A:20 G:0	CDS	+	1884/2019	628/672	synonymous_variant c.1884G>A p.Gly628Gly	HTZ92_2426	Acinetobacter baumannii_PBP2	penicillin-binding protein 2
Acinetobacter baumannii	11489	CP058289	2607986	snp	A	T	T:20 A:0	CDS	+	1935/2019	645/672	synonymous_variant c.1935A>T p.Pro645Pro	HTZ92_2426	Acinetobacter baumannii_PBP2	penicillin-binding protein 2
Acinetobacter baumannii	11489	CP058289	2647864	complex	AAAT	GAAC	GAAC:19 AAAT:0	CDS	-	579/2265	192/754	synonymous_variant c.576_579delATTTinsGTTC p.194	HTZ92_2465	Acinetobacter baumannii_fepA#pirA	outer membrane receptor FepA
Acinetobacter baumannii	11489	CP058289	2647918	complex	TACA	CACC	CACC:19 TACA:0	CDS	-	525/2265	174/754	synonymous_variant c.522_525delTGTAinsGGTG p.176	HTZ92_2465	Acinetobacter baumannii_fepA#pirA	outer membrane receptor FepA
Acinetobacter baumannii	11489	CP058289	2647927	complex	CGCA	TGCC	TGCC:19 CGCA:0	CDS	-	516/2265	171/754	synonymous_variant c.513_516delTGCGinsGGCA p.173	HTZ92_2465	Acinetobacter baumannii_fepA#pirA	outer membrane receptor FepA
Acinetobacter baumannii	11489	CP058289	2647975	complex	AATC	GATT	GATT:20 AATC:0	CDS	-	468/2265	155/754	synonymous_variant c.465_468delGATTinsAATC p.157	HTZ92_2465	Acinetobacter baumannii_fepA#pirA	outer membrane receptor FepA
Acinetobacter baumannii	11489	CP058289	2931662	snp	G	A	A:20 G:0	CDS	-	579/717	193/238	synonymous_variant c.579C>T p.Tyr193Tyr	HTZ92_2727	Acinetobacter baumannii_BfmR	DNA-binding response regulator
Acinetobacter baumannii	11489	CP058289	2931791	snp	A	C	C:20 A:0	CDS	-	450/717	150/238	synonymous_variant c.450T>G p.Ser150Ser	HTZ92_2727	Acinetobacter baumannii_BfmR	DNA-binding response regulator
Acinetobacter baumannii	11489	CP058289	2931815	snp	A	G	G:20 A:0	CDS	-	426/717	142/238	synonymous_variant c.426T>C p.Leu142Leu	HTZ92_2727	Acinetobacter baumannii_BfmR	DNA-binding response regulator
Acinetobacter baumannii	11489	CP058289	2931866	snp	G	C	C:20 G:0	CDS	-	375/717	125/238	synonymous_variant c.375C>G p.Thr125Thr	HTZ92_2727	Acinetobacter baumannii_BfmR	DNA-binding response regulator
Acinetobacter baumannii	11489	CP058289	2931983	snp	C	T	T:20 C:0	CDS	-	258/717	86/238	synonymous_variant c.258G>A p.Ala86Ala	HTZ92_2727	Acinetobacter baumannii_BfmR	DNA-binding response regulator
Acinetobacter baumannii	11489	CP058289	2932151	snp	G	A	A:20 G:0	CDS	-	90/717	30/238	synonymous_variant c.90C>T p.Asn30Asn	HTZ92_2727	Acinetobacter baumannii_BfmR	DNA-binding response regulator
Acinetobacter baumannii	11489	CP058289	3145163	snp	A	C	C:20 A:0	CDS	+	240/2232	80/743	synonymous_variant c.240A>C p.Thr80Thr	HTZ92_2915	Acinetobacter baumannii_piuA	TonB-dependent siderophore receptor
Acinetobacter baumannii	11489	CP058289	3145570	snp	G	T	T:20 G:0	CDS	+	647/2232	216/743	missense_variant c.647G>T p.Gly216Val	HTZ92_2915	Acinetobacter baumannii_piuA	TonB-dependent siderophore receptor
Acinetobacter baumannii	11489	CP058289	3146282	snp	A	G	G:20 A:0	CDS	+	1359/2232	453/743	synonymous_variant c.1359A>G p.Glu453Glu	HTZ92_2915	Acinetobacter baumannii_piuA	TonB-dependent siderophore receptor
Acinetobacter baumannii	11489	CP058289	3146315	snp	G	A	A:20 G:0	CDS	+	1392/2232	464/743	synonymous_variant c.1392G>A p.Leu464Leu	HTZ92_2915	Acinetobacter baumannii_piuA	TonB-dependent siderophore receptor
Acinetobacter baumannii	11489	CP058289	3146354	snp	T	C	C:20 T:0	CDS	+	1431/2232	477/743	synonymous_variant c.1431T>C p.Ala477Ala	HTZ92_2915	Acinetobacter baumannii_piuA	TonB-dependent siderophore receptor
Acinetobacter baumannii	11489	CP058289	3146388	snp	A	G	G:20 A:0	CDS	+	1465/2232	489/743	missense_variant c.1465A>G p.Asn489Asp	HTZ92_2915	Acinetobacter baumannii_piuA	TonB-dependent siderophore receptor
Acinetobacter baumannii	11489	CP058289	3146762	snp	C	T	T:20 C:0	CDS	+	1839/2232	613/743	synonymous_variant c.1839C>T p.Tyr613Tyr	HTZ92_2915	Acinetobacter baumannii_piuA	TonB-dependent siderophore receptor
Acinetobacter baumannii	11489	CP058289	3146896	snp	A	G	G:20 A:0	CDS	+	1973/2232	658/743	missense_variant c.1973A>G p.Lys658Arg	HTZ92_2915	Acinetobacter baumannii_piuA	TonB-dependent siderophore receptor
Acinetobacter baumannii	11489	CP058289	3175217	snp	G	C	C:20 G:0	CDS	-	677/756	226/251	missense_variant c.677C>G p.Thr226Ser	HTZ92_2948	Acinetobacter baumannii_tonB_3	TonB-dependent receptor
Acinetobacter baumannii	11489	CP058289	3175237	snp	T	C	C:20 T:0	CDS	-	657/756	219/251	synonymous_variant c.657A>G p.Lys219Lys	HTZ92_2948	Acinetobacter baumannii_tonB_3	TonB-dependent receptor
Acinetobacter baumannii	11489	CP058289	3175396	snp	T	C	C:20 T:0	CDS	-	498/756	166/251	synonymous_variant c.498A>G p.Ser166Ser	HTZ92_2948	Acinetobacter baumannii_tonB_3	TonB-dependent receptor
Acinetobacter baumannii	11489	CP058289	3175402	snp	G	A	A:20 G:0	CDS	-	492/756	164/251	synonymous_variant c.492C>T p.Gly164Gly	HTZ92_2948	Acinetobacter baumannii_tonB_3	TonB-dependent receptor
Acinetobacter baumannii	11489	CP058289	3175525	snp	T	C	C:20 T:0	CDS	-	369/756	123/251	synonymous_variant c.369A>G p.Pro123Pro	HTZ92_2948	Acinetobacter baumannii_tonB_3	TonB-dependent receptor
Acinetobacter baumannii	11489	CP058289	3175603	snp	C	T	T:20 C:0	CDS	-	291/756	97/251	synonymous_variant c.291G>A p.Lys97Lys	HTZ92_2948	Acinetobacter baumannii_tonB_3	TonB-dependent receptor
Acinetobacter baumannii	11489	CP058289	3175660	snp	C	T	T:20 C:0	CDS	-	234/756	78/251	synonymous_variant c.234G>A p.Glu78Glu	HTZ92_2948	Acinetobacter baumannii_tonB_3	TonB-dependent receptor
Acinetobacter baumannii	11489	CP058289	3175729	snp	A	G	G:20 A:0	CDS	-	165/756	55/251	synonymous_variant c.165T>C p.Arg55Arg	HTZ92_2948	Acinetobacter baumannii_tonB_3	TonB-dependent receptor
Acinetobacter baumannii	11489	CP058289	3668592	snp	G	A	A:20 G:0	CDS	-	540/558	180/185	synonymous_variant c.540C>T p.Ile180Ile	HTZ92_3401	Acinetobacter baumannii_ppiA	peptidyl-prolyl cis-trans isomerase
Acinetobacter baumannii	11489	CP058289	3668619	snp	C	T	T:20 C:0	CDS	-	513/558	171/185	synonymous_variant c.513G>A p.Gln171Gln	HTZ92_3401	Acinetobacter baumannii_ppiA	peptidyl-prolyl cis-trans isomerase
Acinetobacter baumannii	11489	CP058289	3668724	complex	CA	GG	GG:20 CA:0	CDS	-	408/558	136/185	missense_variant c.407_408delTGinsCC p.Leu136Pro	HTZ92_3401	Acinetobacter baumannii_ppiA	peptidyl-prolyl cis-trans isomerase
Acinetobacter baumannii	11489	CP058289	3668766	snp	A	G	G:20 A:0	CDS	-	366/558	122/185	synonymous_variant c.366T>C p.Asn122Asn	HTZ92_3401	Acinetobacter baumannii_ppiA	peptidyl-prolyl cis-trans isomerase
Acinetobacter baumannii	11489	CP058289	3668804	snp	T	A	A:20 T:0	CDS	-	328/558	110/185	missense_variant c.328A>T p.Thr110Ser	HTZ92_3401	Acinetobacter baumannii_ppiA	peptidyl-prolyl cis-trans isomerase
Acinetobacter baumannii	11489	CP058289	3668853	snp	T	C	C:20 T:0	CDS	-	279/558	93/185	synonymous_variant c.279A>G p.Ala93Ala	HTZ92_3401	Acinetobacter baumannii_ppiA	peptidyl-prolyl cis-trans isomerase
Acinetobacter baumannii	11489	CP058289	3668899	snp	A	G	G:20 A:0	CDS	-	233/558	78/185	missense_variant c.233T>C p.Val78Ala	HTZ92_3401	Acinetobacter baumannii_ppiA	peptidyl-prolyl cis-trans isomerase
Acinetobacter baumannii	11489	CP058289	3669081	snp	C	T	T:20 C:0	CDS	-	51/558	17/185	synonymous_variant c.51G>A p.Val17Val	HTZ92_3401	Acinetobacter baumannii_ppiA	peptidyl-prolyl cis-trans isomerase
Acinetobacter baumannii	10631	CP058289	47561	snp	G	A	A:20 G:0	CDS	-	1413/1458	471/485	synonymous_variant c.1413C>T p.His471His	HTZ92_0053	Acinetobacter baumannii_envZ	two-component system sensor histidine kinase
Acinetobacter baumannii	10631	CP058289	47582	snp	A	G	G:20 A:0	CDS	-	1392/1458	464/485	synonymous_variant c.1392T>C p.Ala464Ala	HTZ92_0053	Acinetobacter baumannii_envZ	two-component system sensor histidine kinase
Acinetobacter baumannii	10631	CP058289	47759	snp	T	A	A:20 T:0	CDS	-	1215/1458	405/485	synonymous_variant c.1215A>T p.Ile405Ile	HTZ92_0053	Acinetobacter baumannii_envZ	two-component system sensor histidine kinase
Acinetobacter baumannii	10631	CP058289	47771	snp	A	T	T:20 A:0	CDS	-	1203/1458	401/485	synonymous_variant c.1203T>A p.Pro401Pro	HTZ92_0053	Acinetobacter baumannii_envZ	two-component system sensor histidine kinase
Acinetobacter baumannii	10631	CP058289	47843	snp	T	C	C:20 T:0	CDS	-	1131/1458	377/485	synonymous_variant c.1131A>G p.Pro377Pro	HTZ92_0053	Acinetobacter baumannii_envZ	two-component system sensor histidine kinase
Acinetobacter baumannii	10631	CP058289	47924	snp	G	C	C:20 G:0	CDS	-	1050/1458	350/485	synonymous_variant c.1050C>G p.Pro350Pro	HTZ92_0053	Acinetobacter baumannii_envZ	two-component system sensor histidine kinase
Acinetobacter baumannii	10631	CP058289	47984	snp	C	T	T:20 C:0	CDS	-	990/1458	330/485	synonymous_variant c.990G>A p.Leu330Leu	HTZ92_0053	Acinetobacter baumannii_envZ	two-component system sensor histidine kinase
Acinetobacter baumannii	10631	CP058289	48002	snp	G	A	A:20 G:0	CDS	-	972/1458	324/485	synonymous_variant c.972C>T p.Thr324Thr	HTZ92_0053	Acinetobacter baumannii_envZ	two-component system sensor histidine kinase
Acinetobacter baumannii	10631	CP058289	48032	snp	A	G	G:20 A:0	CDS	-	942/1458	314/485	synonymous_variant c.942T>C p.Arg314Arg	HTZ92_0053	Acinetobacter baumannii_envZ	two-component system sensor histidine kinase
Acinetobacter baumannii	10631	CP058289	48050	snp	T	C	C:20 T:0	CDS	-	924/1458	308/485	synonymous_variant c.924A>G p.Gln308Gln	HTZ92_0053	Acinetobacter baumannii_envZ	two-component system sensor histidine kinase
Acinetobacter baumannii	10631	CP058289	48122	snp	C	T	T:20 C:0	CDS	-	852/1458	284/485	synonymous_variant c.852G>A p.Glu284Glu	HTZ92_0053	Acinetobacter baumannii_envZ	two-component system sensor histidine kinase
Acinetobacter baumannii	10631	CP058289	48146	snp	A	G	G:20 A:0	CDS	-	828/1458	276/485	synonymous_variant c.828T>C p.Leu276Leu	HTZ92_0053	Acinetobacter baumannii_envZ	two-component system sensor histidine kinase
Acinetobacter baumannii	10631	CP058289	48203	snp	C	A	A:20 C:0	CDS	-	771/1458	257/485	synonymous_variant c.771G>T p.Thr257Thr	HTZ92_0053	Acinetobacter baumannii_envZ	two-component system sensor histidine kinase
Acinetobacter baumannii	10631	CP058289	48374	snp	A	G	G:20 A:0	CDS	-	600/1458	200/485	synonymous_variant c.600T>C p.Ile200Ile	HTZ92_0053	Acinetobacter baumannii_envZ	two-component system sensor histidine kinase
Acinetobacter baumannii	10631	CP058289	48497	snp	G	A	A:20 G:0	CDS	-	477/1458	159/485	synonymous_variant c.477C>T p.Ile159Ile	HTZ92_0053	Acinetobacter baumannii_envZ	two-component system sensor histidine kinase
Acinetobacter baumannii	10631	CP058289	48662	snp	A	G	G:20 A:0	CDS	-	312/1458	104/485	synonymous_variant c.312T>C p.Arg104Arg	HTZ92_0053	Acinetobacter baumannii_envZ	two-component system sensor histidine kinase
Acinetobacter baumannii	10631	CP058289	48755	snp	T	C	C:20 T:0	CDS	-	219/1458	73/485	synonymous_variant c.219A>G p.Ala73Ala	HTZ92_0053	Acinetobacter baumannii_envZ	two-component system sensor histidine kinase
Acinetobacter baumannii	10631	CP058289	48884	snp	A	G	G:20 A:0	CDS	-	90/1458	30/485	synonymous_variant c.90T>C p.Asp30Asp	HTZ92_0053	Acinetobacter baumannii_envZ	two-component system sensor histidine kinase
Acinetobacter baumannii	10631	CP058289	78622	complex	ATTG	GTTA	GTTA:20 ATTG:0	CDS	+	387/1833	129/610	synonymous_variant c.387_390delATTGinsGTTA p.131	HTZ92_0076	Acinetobacter baumannii_ftsI#pbp3	peptide ABC transporter permease
Acinetobacter baumannii	10631	CP058289	79003	snp	T	A	A:20 T:0	CDS	+	768/1833	256/610	synonymous_variant c.768T>A p.Pro256Pro	HTZ92_0076	Acinetobacter baumannii_ftsI#pbp3	peptide ABC transporter permease
Acinetobacter baumannii	10631	CP058289	79015	snp	C	T	T:20 C:0	CDS	+	780/1833	260/610	synonymous_variant c.780C>T p.Ile260Ile	HTZ92_0076	Acinetobacter baumannii_ftsI#pbp3	peptide ABC transporter permease
Acinetobacter baumannii	10631	CP058289	79141	snp	A	G	G:20 A:0	CDS	+	906/1833	302/610	synonymous_variant c.906A>G p.Ala302Ala	HTZ92_0076	Acinetobacter baumannii_ftsI#pbp3	peptide ABC transporter permease
Acinetobacter baumannii	10631	CP058289	79216	snp	G	T	T:20 G:0	CDS	+	981/1833	327/610	synonymous_variant c.981G>T p.Gly327Gly	HTZ92_0076	Acinetobacter baumannii_ftsI#pbp3	peptide ABC transporter permease
Acinetobacter baumannii	10631	CP058289	79318	snp	C	T	T:20 C:0	CDS	+	1083/1833	361/610	synonymous_variant c.1083C>T p.Ser361Ser	HTZ92_0076	Acinetobacter baumannii_ftsI#pbp3	peptide ABC transporter permease
Acinetobacter baumannii	10631	CP058289	79432	snp	G	A	A:20 G:0	CDS	+	1197/1833	399/610	synonymous_variant c.1197G>A p.Ala399Ala	HTZ92_0076	Acinetobacter baumannii_ftsI#pbp3	peptide ABC transporter permease
Acinetobacter baumannii	10631	CP058289	79779	snp	C	T	T:20 C:0	CDS	+	1544/1833	515/610	missense_variant c.1544C>T p.Ala515Val	HTZ92_0076	Acinetobacter baumannii_ftsI#pbp3	peptide ABC transporter permease
Acinetobacter baumannii	10631	CP058289	79801	snp	A	T	T:20 A:0	CDS	+	1566/1833	522/610	synonymous_variant c.1566A>T p.Val522Val	HTZ92_0076	Acinetobacter baumannii_ftsI#pbp3	peptide ABC transporter permease
Acinetobacter baumannii	10631	CP058289	510459	snp	A	T	T:20 A:0	CDS	-	3087/3177	1029/1058	synonymous_variant c.3087T>A p.Gly1029Gly	HTZ92_0479	Acinetobacter baumannii_AdeJ	resistance nodulation cell division family member TbtB
Acinetobacter baumannii	10631	CP058289	510774	snp	T	G	G:20 T:0	CDS	-	2772/3177	924/1058	synonymous_variant c.2772A>C p.Gly924Gly	HTZ92_0479	Acinetobacter baumannii_AdeJ	resistance nodulation cell division family member TbtB
Acinetobacter baumannii	10631	CP058289	510957	snp	T	C	C:20 T:0	CDS	-	2589/3177	863/1058	synonymous_variant c.2589A>G p.Glu863Glu	HTZ92_0479	Acinetobacter baumannii_AdeJ	resistance nodulation cell division family member TbtB
Acinetobacter baumannii	10631	CP058289	511041	snp	A	G	G:20 A:0	CDS	-	2505/3177	835/1058	synonymous_variant c.2505T>C p.Gly835Gly	HTZ92_0479	Acinetobacter baumannii_AdeJ	resistance nodulation cell division family member TbtB
Acinetobacter baumannii	10631	CP058289	511398	snp	C	A	A:20 C:0	CDS	-	2148/3177	716/1058	synonymous_variant c.2148G>T p.Gly716Gly	HTZ92_0479	Acinetobacter baumannii_AdeJ	resistance nodulation cell division family member TbtB
Acinetobacter baumannii	10631	CP058289	511545	snp	T	C	C:20 T:0	CDS	-	2001/3177	667/1058	synonymous_variant c.2001A>G p.Pro667Pro	HTZ92_0479	Acinetobacter baumannii_AdeJ	resistance nodulation cell division family member TbtB
Acinetobacter baumannii	10631	CP058289	512259	snp	G	C	C:20 G:0	CDS	-	1287/3177	429/1058	synonymous_variant c.1287C>G p.Thr429Thr	HTZ92_0479	Acinetobacter baumannii_AdeJ	resistance nodulation cell division family member TbtB
Acinetobacter baumannii	10631	CP058289	512277	snp	A	G	G:20 A:0	CDS	-	1269/3177	423/1058	synonymous_variant c.1269T>C p.Asp423Asp	HTZ92_0479	Acinetobacter baumannii_AdeJ	resistance nodulation cell division family member TbtB
Acinetobacter baumannii	10631	CP058289	512373	snp	A	G	G:20 A:0	CDS	-	1173/3177	391/1058	synonymous_variant c.1173T>C p.Asn391Asn	HTZ92_0479	Acinetobacter baumannii_AdeJ	resistance nodulation cell division family member TbtB
Acinetobacter baumannii	10631	CP058289	512814	snp	C	T	T:20 C:0	CDS	-	732/3177	244/1058	synonymous_variant c.732G>A p.Glu244Glu	HTZ92_0479	Acinetobacter baumannii_AdeJ	resistance nodulation cell division family member TbtB
Acinetobacter baumannii	10631	CP058289	512901	snp	A	G	G:20 A:0	CDS	-	645/3177	215/1058	synonymous_variant c.645T>C p.Ala215Ala	HTZ92_0479	Acinetobacter baumannii_AdeJ	resistance nodulation cell division family member TbtB
Acinetobacter baumannii	10631	CP058289	513006	snp	A	G	G:20 A:0	CDS	-	540/3177	180/1058	synonymous_variant c.540T>C p.Gly180Gly	HTZ92_0479	Acinetobacter baumannii_AdeJ	resistance nodulation cell division family member TbtB
Acinetobacter baumannii	10631	CP058289	513480	snp	T	C	C:20 T:0	CDS	-	66/3177	22/1058	synonymous_variant c.66A>G p.Ala22Ala	HTZ92_0479	Acinetobacter baumannii_AdeJ	resistance nodulation cell division family member TbtB
Acinetobacter baumannii	10631	CP058289	899016	snp	T	C	C:20 T:0	CDS	-	1041/1152	347/383	synonymous_variant c.1041A>G p.Val347Val	HTZ92_0792	Acinetobacter baumannii_ADC	class C beta-lactamase
Acinetobacter baumannii	10631	CP058289	899035	snp	T	G	G:20 T:0	CDS	-	1022/1152	341/383	missense_variant c.1022A>C p.Asn341Thr	HTZ92_0792	Acinetobacter baumannii_ADC	class C beta-lactamase
Acinetobacter baumannii	10631	CP058289	899073	complex	CTCT	TTCC	TTCC:18 CTCT:0	CDS	-	984/1152	327/383	synonymous_variant c.981_984delAGAGinsGGAA p.329	HTZ92_0792	Acinetobacter baumannii_ADC	class C beta-lactamase
Acinetobacter baumannii	10631	CP058289	899178	complex	AAGCGCT	GAGTGCC	GAGTGCC:16 AAGCGCT:0	CDS	-	879/1152	291/383	synonymous_variant c.873_879delAGCGCTTinsGGCACTC p.294	HTZ92_0792	Acinetobacter baumannii_ADC	class C beta-lactamase
Acinetobacter baumannii	10631	CP058289	899214	snp	T	C	C:18 T:0	CDS	-	843/1152	281/383	synonymous_variant c.843A>G p.Gln281Gln	HTZ92_0792	Acinetobacter baumannii_ADC	class C beta-lactamase
Acinetobacter baumannii	10631	CP058289	899249	complex	TC	CT	CT:18 TC:0	CDS	-	808/1152	269/383	missense_variant c.807_808delGAinsAG p.Thr270Ala	HTZ92_0792	Acinetobacter baumannii_ADC	class C beta-lactamase
Acinetobacter baumannii	10631	CP058289	899259	snp	C	T	T:17 C:0	CDS	-	798/1152	266/383	synonymous_variant c.798G>A p.Gln266Gln	HTZ92_0792	Acinetobacter baumannii_ADC	class C beta-lactamase
Acinetobacter baumannii	10631	CP058289	899265	complex	GTTA	ATTT	ATTT:17 GTTA:0	CDS	-	792/1152	263/383	synonymous_variant c.789_792delTAACinsAAAT p.265	HTZ92_0792	Acinetobacter baumannii_ADC	class C beta-lactamase
Acinetobacter baumannii	10631	CP058289	899295	complex	ATCC	GTCG	GTCG:18 ATCC:0	CDS	-	762/1152	253/383	synonymous_variant c.759_762delGGATinsCGAC p.255	HTZ92_0792	Acinetobacter baumannii_ADC	class C beta-lactamase
Acinetobacter baumannii	10631	CP058289	899303	complex	AGGTG	GTGTC	GTGTC:18 AGGTG:0	CDS	-	754/1152	250/383	synonymous_variant c.750_754delCACCTinsGACAC p.253	HTZ92_0792	Acinetobacter baumannii_ADC	class C beta-lactamase
Acinetobacter baumannii	10631	CP058289	899318	complex	CG	TA	TA:20 CG:0	CDS	-	739/1152	246/383	missense_variant c.738_739delCGinsTA p.Gly247Ser	HTZ92_0792	Acinetobacter baumannii_ADC	class C beta-lactamase
Acinetobacter baumannii	10631	CP058289	899400	snp	T	C	C:20 T:0	CDS	-	657/1152	219/383	synonymous_variant c.657A>G p.Gln219Gln	HTZ92_0792	Acinetobacter baumannii_ADC	class C beta-lactamase
Acinetobacter baumannii	10631	CP058289	899505	snp	C	T	T:20 C:0	CDS	-	552/1152	184/383	synonymous_variant c.552G>A p.Lys184Lys	HTZ92_0792	Acinetobacter baumannii_ADC	class C beta-lactamase
Acinetobacter baumannii	10631	CP058289	899516	complex	GG	AA	AA:20 GG:0	CDS	-	541/1152	180/383	synonymous_variant c.540_541delCCinsTT p.182	HTZ92_0792	Acinetobacter baumannii_ADC	class C beta-lactamase
Acinetobacter baumannii	10631	CP058289	899523	snp	A	G	G:20 A:0	CDS	-	534/1152	178/383	synonymous_variant c.534T>C p.Ser178Ser	HTZ92_0792	Acinetobacter baumannii_ADC	class C beta-lactamase
Acinetobacter baumannii	10631	CP058289	899529	snp	A	G	G:20 A:0	CDS	-	528/1152	176/383	synonymous_variant c.528T>C p.Asn176Asn	HTZ92_0792	Acinetobacter baumannii_ADC	class C beta-lactamase
Acinetobacter baumannii	10631	CP058289	899543	complex	TG	GA	GA:20 TG:0	CDS	-	514/1152	171/383	synonymous_variant c.513_514delCAinsTC p.173	HTZ92_0792	Acinetobacter baumannii_ADC	class C beta-lactamase
Acinetobacter baumannii	10631	CP058289	899558	snp	G	A	A:20 G:0	CDS	-	499/1152	167/383	missense_variant c.499C>T p.Pro167Ser	HTZ92_0792	Acinetobacter baumannii_ADC	class C beta-lactamase
Acinetobacter baumannii	10631	CP058289	899580	snp	G	A	A:20 G:0	CDS	-	477/1152	159/383	synonymous_variant c.477C>T p.Phe159Phe	HTZ92_0792	Acinetobacter baumannii_ADC	class C beta-lactamase
Acinetobacter baumannii	10631	CP058289	899586	snp	A	T	T:20 A:0	CDS	-	471/1152	157/383	synonymous_variant c.471T>A p.Thr157Thr	HTZ92_0792	Acinetobacter baumannii_ADC	class C beta-lactamase
Acinetobacter baumannii	10631	CP058289	899598	complex	TTGG	CTGA	CTGA:20 TTGG:0	CDS	-	459/1152	152/383	synonymous_variant c.456_459delCCAAinsTCAG p.154	HTZ92_0792	Acinetobacter baumannii_ADC	class C beta-lactamase
Acinetobacter baumannii	10631	CP058289	899609	snp	G	T	T:20 G:0	CDS	-	448/1152	150/383	missense_variant c.448C>A p.Gln150Lys	HTZ92_0792	Acinetobacter baumannii_ADC	class C beta-lactamase
Acinetobacter baumannii	10631	CP058289	899625	snp	C	T	T:20 C:0	CDS	-	432/1152	144/383	synonymous_variant c.432G>A p.Gln144Gln	HTZ92_0792	Acinetobacter baumannii_ADC	class C beta-lactamase
Acinetobacter baumannii	10631	CP058289	2606207	snp	G	A	A:20 G:0	CDS	+	156/2019	52/672	synonymous_variant c.156G>A p.Thr52Thr	HTZ92_2426	Acinetobacter baumannii_PBP2	penicillin-binding protein 2
Acinetobacter baumannii	10631	CP058289	2606312	snp	C	T	T:20 C:0	CDS	+	261/2019	87/672	synonymous_variant c.261C>T p.Thr87Thr	HTZ92_2426	Acinetobacter baumannii_PBP2	penicillin-binding protein 2
Acinetobacter baumannii	10631	CP058289	2606381	snp	A	G	G:20 A:0	CDS	+	330/2019	110/672	synonymous_variant c.330A>G p.Glu110Glu	HTZ92_2426	Acinetobacter baumannii_PBP2	penicillin-binding protein 2
Acinetobacter baumannii	10631	CP058289	2606417	snp	C	T	T:20 C:0	CDS	+	366/2019	122/672	synonymous_variant c.366C>T p.Arg122Arg	HTZ92_2426	Acinetobacter baumannii_PBP2	penicillin-binding protein 2
Acinetobacter baumannii	10631	CP058289	2606468	snp	C	T	T:20 C:0	CDS	+	417/2019	139/672	synonymous_variant c.417C>T p.Thr139Thr	HTZ92_2426	Acinetobacter baumannii_PBP2	penicillin-binding protein 2
Acinetobacter baumannii	10631	CP058289	2606507	complex	GTTCCCC	ATTTCCT	ATTTCCT:20 GTTCCCC:0	CDS	+	456/2019	152/672	synonymous_variant c.456_462delGTTCCCCinsATTTCCT p.155	HTZ92_2426	Acinetobacter baumannii_PBP2	penicillin-binding protein 2
Acinetobacter baumannii	10631	CP058289	2606636	snp	T	C	C:20 T:0	CDS	+	585/2019	195/672	synonymous_variant c.585T>C p.Tyr195Tyr	HTZ92_2426	Acinetobacter baumannii_PBP2	penicillin-binding protein 2
Acinetobacter baumannii	10631	CP058289	2606774	snp	T	C	C:20 T:0	CDS	+	723/2019	241/672	synonymous_variant c.723T>C p.Thr241Thr	HTZ92_2426	Acinetobacter baumannii_PBP2	penicillin-binding protein 2
Acinetobacter baumannii	10631	CP058289	2606825	complex	GTCG	ATCA	ATCA:20 GTCG:0	CDS	+	774/2019	258/672	synonymous_variant c.774_777delGTCGinsATCA p.260	HTZ92_2426	Acinetobacter baumannii_PBP2	penicillin-binding protein 2
Acinetobacter baumannii	10631	CP058289	2606834	snp	A	G	G:20 A:0	CDS	+	783/2019	261/672	synonymous_variant c.783A>G p.Gln261Gln	HTZ92_2426	Acinetobacter baumannii_PBP2	penicillin-binding protein 2
Acinetobacter baumannii	10631	CP058289	2606840	snp	T	A	A:20 T:0	CDS	+	789/2019	263/672	synonymous_variant c.789T>A p.Ala263Ala	HTZ92_2426	Acinetobacter baumannii_PBP2	penicillin-binding protein 2
Acinetobacter baumannii	10631	CP058289	2606879	snp	T	C	C:20 T:0	CDS	+	828/2019	276/672	synonymous_variant c.828T>C p.Thr276Thr	HTZ92_2426	Acinetobacter baumannii_PBP2	penicillin-binding protein 2
Acinetobacter baumannii	10631	CP058289	2606918	snp	C	T	T:20 C:0	CDS	+	867/2019	289/672	synonymous_variant c.867C>T p.Asn289Asn	HTZ92_2426	Acinetobacter baumannii_PBP2	penicillin-binding protein 2
Acinetobacter baumannii	10631	CP058289	2607107	snp	C	T	T:20 C:0	CDS	+	1056/2019	352/672	synonymous_variant c.1056C>T p.Gly352Gly	HTZ92_2426	Acinetobacter baumannii_PBP2	penicillin-binding protein 2
Acinetobacter baumannii	10631	CP058289	2607161	snp	T	C	C:20 T:0	CDS	+	1110/2019	370/672	synonymous_variant c.1110T>C p.Gly370Gly	HTZ92_2426	Acinetobacter baumannii_PBP2	penicillin-binding protein 2
Acinetobacter baumannii	10631	CP058289	2607170	snp	T	C	C:20 T:0	CDS	+	1119/2019	373/672	synonymous_variant c.1119T>C p.Ile373Ile	HTZ92_2426	Acinetobacter baumannii_PBP2	penicillin-binding protein 2
Acinetobacter baumannii	10631	CP058289	2607206	snp	T	C	C:20 T:0	CDS	+	1155/2019	385/672	synonymous_variant c.1155T>C p.Asp385Asp	HTZ92_2426	Acinetobacter baumannii_PBP2	penicillin-binding protein 2
Acinetobacter baumannii	10631	CP058289	2607227	snp	T	C	C:20 T:0	CDS	+	1176/2019	392/672	synonymous_variant c.1176T>C p.Ala392Ala	HTZ92_2426	Acinetobacter baumannii_PBP2	penicillin-binding protein 2
Acinetobacter baumannii	10631	CP058289	2607422	snp	C	T	T:20 C:0	CDS	+	1371/2019	457/672	synonymous_variant c.1371C>T p.Thr457Thr	HTZ92_2426	Acinetobacter baumannii_PBP2	penicillin-binding protein 2
Acinetobacter baumannii	10631	CP058289	2607434	snp	T	C	C:20 T:0	CDS	+	1383/2019	461/672	synonymous_variant c.1383T>C p.Leu461Leu	HTZ92_2426	Acinetobacter baumannii_PBP2	penicillin-binding protein 2
Acinetobacter baumannii	10631	CP058289	2607458	snp	A	G	G:20 A:0	CDS	+	1407/2019	469/672	synonymous_variant c.1407A>G p.Ala469Ala	HTZ92_2426	Acinetobacter baumannii_PBP2	penicillin-binding protein 2
Acinetobacter baumannii	10631	CP058289	2607464	snp	C	T	T:20 C:0	CDS	+	1413/2019	471/672	synonymous_variant c.1413C>T p.His471His	HTZ92_2426	Acinetobacter baumannii_PBP2	penicillin-binding protein 2
Acinetobacter baumannii	10631	CP058289	2607629	snp	T	C	C:20 T:0	CDS	+	1578/2019	526/672	synonymous_variant c.1578T>C p.Gly526Gly	HTZ92_2426	Acinetobacter baumannii_PBP2	penicillin-binding protein 2
Acinetobacter baumannii	10631	CP058289	2607698	snp	C	T	T:20 C:0	CDS	+	1647/2019	549/672	synonymous_variant c.1647C>T p.Gly549Gly	HTZ92_2426	Acinetobacter baumannii_PBP2	penicillin-binding protein 2
Acinetobacter baumannii	10631	CP058289	2607743	snp	T	C	C:20 T:0	CDS	+	1692/2019	564/672	synonymous_variant c.1692T>C p.His564His	HTZ92_2426	Acinetobacter baumannii_PBP2	penicillin-binding protein 2
Acinetobacter baumannii	10631	CP058289	2607929	snp	T	C	C:20 T:0	CDS	+	1878/2019	626/672	synonymous_variant c.1878T>C p.Thr626Thr	HTZ92_2426	Acinetobacter baumannii_PBP2	penicillin-binding protein 2
Acinetobacter baumannii	10631	CP058289	2607935	snp	G	A	A:20 G:0	CDS	+	1884/2019	628/672	synonymous_variant c.1884G>A p.Gly628Gly	HTZ92_2426	Acinetobacter baumannii_PBP2	penicillin-binding protein 2
Acinetobacter baumannii	10631	CP058289	2607986	snp	A	T	T:20 A:0	CDS	+	1935/2019	645/672	synonymous_variant c.1935A>T p.Pro645Pro	HTZ92_2426	Acinetobacter baumannii_PBP2	penicillin-binding protein 2
Acinetobacter baumannii	10631	CP058289	2647864	complex	AAAT	GAAC	GAAC:19 AAAT:0	CDS	-	579/2265	192/754	synonymous_variant c.576_579delATTTinsGTTC p.194	HTZ92_2465	Acinetobacter baumannii_fepA#pirA	outer membrane receptor FepA
Acinetobacter baumannii	10631	CP058289	2647918	complex	TACA	CACC	CACC:19 TACA:0	CDS	-	525/2265	174/754	synonymous_variant c.522_525delTGTAinsGGTG p.176	HTZ92_2465	Acinetobacter baumannii_fepA#pirA	outer membrane receptor FepA
Acinetobacter baumannii	10631	CP058289	2647927	complex	CGCA	TGCC	TGCC:19 CGCA:0	CDS	-	516/2265	171/754	synonymous_variant c.513_516delTGCGinsGGCA p.173	HTZ92_2465	Acinetobacter baumannii_fepA#pirA	outer membrane receptor FepA
Acinetobacter baumannii	10631	CP058289	2647975	complex	AATC	GATT	GATT:20 AATC:0	CDS	-	468/2265	155/754	synonymous_variant c.465_468delGATTinsAATC p.157	HTZ92_2465	Acinetobacter baumannii_fepA#pirA	outer membrane receptor FepA
Acinetobacter baumannii	10631	CP058289	2931662	snp	G	A	A:20 G:0	CDS	-	579/717	193/238	synonymous_variant c.579C>T p.Tyr193Tyr	HTZ92_2727	Acinetobacter baumannii_BfmR	DNA-binding response regulator
Acinetobacter baumannii	10631	CP058289	2931791	snp	A	C	C:20 A:0	CDS	-	450/717	150/238	synonymous_variant c.450T>G p.Ser150Ser	HTZ92_2727	Acinetobacter baumannii_BfmR	DNA-binding response regulator
Acinetobacter baumannii	10631	CP058289	2931815	snp	A	G	G:20 A:0	CDS	-	426/717	142/238	synonymous_variant c.426T>C p.Leu142Leu	HTZ92_2727	Acinetobacter baumannii_BfmR	DNA-binding response regulator
Acinetobacter baumannii	10631	CP058289	2931866	snp	G	C	C:20 G:0	CDS	-	375/717	125/238	synonymous_variant c.375C>G p.Thr125Thr	HTZ92_2727	Acinetobacter baumannii_BfmR	DNA-binding response regulator
Acinetobacter baumannii	10631	CP058289	2931983	snp	C	T	T:20 C:0	CDS	-	258/717	86/238	synonymous_variant c.258G>A p.Ala86Ala	HTZ92_2727	Acinetobacter baumannii_BfmR	DNA-binding response regulator
Acinetobacter baumannii	10631	CP058289	2932151	snp	G	A	A:20 G:0	CDS	-	90/717	30/238	synonymous_variant c.90C>T p.Asn30Asn	HTZ92_2727	Acinetobacter baumannii_BfmR	DNA-binding response regulator
Acinetobacter baumannii	10631	CP058289	3145163	snp	A	C	C:20 A:0	CDS	+	240/2232	80/743	synonymous_variant c.240A>C p.Thr80Thr	HTZ92_2915	Acinetobacter baumannii_piuA	TonB-dependent siderophore receptor
Acinetobacter baumannii	10631	CP058289	3145570	snp	G	T	T:20 G:0	CDS	+	647/2232	216/743	missense_variant c.647G>T p.Gly216Val	HTZ92_2915	Acinetobacter baumannii_piuA	TonB-dependent siderophore receptor
Acinetobacter baumannii	10631	CP058289	3146282	snp	A	G	G:20 A:0	CDS	+	1359/2232	453/743	synonymous_variant c.1359A>G p.Glu453Glu	HTZ92_2915	Acinetobacter baumannii_piuA	TonB-dependent siderophore receptor
Acinetobacter baumannii	10631	CP058289	3146315	snp	G	A	A:20 G:0	CDS	+	1392/2232	464/743	synonymous_variant c.1392G>A p.Leu464Leu	HTZ92_2915	Acinetobacter baumannii_piuA	TonB-dependent siderophore receptor
Acinetobacter baumannii	10631	CP058289	3146354	snp	T	C	C:20 T:0	CDS	+	1431/2232	477/743	synonymous_variant c.1431T>C p.Ala477Ala	HTZ92_2915	Acinetobacter baumannii_piuA	TonB-dependent siderophore receptor
Acinetobacter baumannii	10631	CP058289	3146388	snp	A	G	G:20 A:0	CDS	+	1465/2232	489/743	missense_variant c.1465A>G p.Asn489Asp	HTZ92_2915	Acinetobacter baumannii_piuA	TonB-dependent siderophore receptor
Acinetobacter baumannii	10631	CP058289	3146762	snp	C	T	T:20 C:0	CDS	+	1839/2232	613/743	synonymous_variant c.1839C>T p.Tyr613Tyr	HTZ92_2915	Acinetobacter baumannii_piuA	TonB-dependent siderophore receptor
Acinetobacter baumannii	10631	CP058289	3146896	snp	A	G	G:20 A:0	CDS	+	1973/2232	658/743	missense_variant c.1973A>G p.Lys658Arg	HTZ92_2915	Acinetobacter baumannii_piuA	TonB-dependent siderophore receptor
Acinetobacter baumannii	10631	CP058289	3175217	snp	G	C	C:20 G:0	CDS	-	677/756	226/251	missense_variant c.677C>G p.Thr226Ser	HTZ92_2948	Acinetobacter baumannii_tonB_3	TonB-dependent receptor
Acinetobacter baumannii	10631	CP058289	3175237	snp	T	C	C:20 T:0	CDS	-	657/756	219/251	synonymous_variant c.657A>G p.Lys219Lys	HTZ92_2948	Acinetobacter baumannii_tonB_3	TonB-dependent receptor
Acinetobacter baumannii	10631	CP058289	3175396	snp	T	C	C:20 T:0	CDS	-	498/756	166/251	synonymous_variant c.498A>G p.Ser166Ser	HTZ92_2948	Acinetobacter baumannii_tonB_3	TonB-dependent receptor
Acinetobacter baumannii	10631	CP058289	3175402	snp	G	A	A:20 G:0	CDS	-	492/756	164/251	synonymous_variant c.492C>T p.Gly164Gly	HTZ92_2948	Acinetobacter baumannii_tonB_3	TonB-dependent receptor
Acinetobacter baumannii	10631	CP058289	3175525	snp	T	C	C:20 T:0	CDS	-	369/756	123/251	synonymous_variant c.369A>G p.Pro123Pro	HTZ92_2948	Acinetobacter baumannii_tonB_3	TonB-dependent receptor
Acinetobacter baumannii	10631	CP058289	3175603	snp	C	T	T:20 C:0	CDS	-	291/756	97/251	synonymous_variant c.291G>A p.Lys97Lys	HTZ92_2948	Acinetobacter baumannii_tonB_3	TonB-dependent receptor
Acinetobacter baumannii	10631	CP058289	3175660	snp	C	T	T:20 C:0	CDS	-	234/756	78/251	synonymous_variant c.234G>A p.Glu78Glu	HTZ92_2948	Acinetobacter baumannii_tonB_3	TonB-dependent receptor
Acinetobacter baumannii	10631	CP058289	3175729	snp	A	G	G:20 A:0	CDS	-	165/756	55/251	synonymous_variant c.165T>C p.Arg55Arg	HTZ92_2948	Acinetobacter baumannii_tonB_3	TonB-dependent receptor
Acinetobacter baumannii	10631	CP058289	3668592	snp	G	A	A:20 G:0	CDS	-	540/558	180/185	synonymous_variant c.540C>T p.Ile180Ile	HTZ92_3401	Acinetobacter baumannii_ppiA	peptidyl-prolyl cis-trans isomerase
Acinetobacter baumannii	10631	CP058289	3668619	snp	C	T	T:20 C:0	CDS	-	513/558	171/185	synonymous_variant c.513G>A p.Gln171Gln	HTZ92_3401	Acinetobacter baumannii_ppiA	peptidyl-prolyl cis-trans isomerase
Acinetobacter baumannii	10631	CP058289	3668724	complex	CA	GG	GG:19 CA:0	CDS	-	408/558	136/185	missense_variant c.407_408delTGinsCC p.Leu136Pro	HTZ92_3401	Acinetobacter baumannii_ppiA	peptidyl-prolyl cis-trans isomerase
Acinetobacter baumannii	10631	CP058289	3668766	snp	A	G	G:20 A:0	CDS	-	366/558	122/185	synonymous_variant c.366T>C p.Asn122Asn	HTZ92_3401	Acinetobacter baumannii_ppiA	peptidyl-prolyl cis-trans isomerase
Acinetobacter baumannii	10631	CP058289	3668804	snp	T	A	A:20 T:0	CDS	-	328/558	110/185	missense_variant c.328A>T p.Thr110Ser	HTZ92_3401	Acinetobacter baumannii_ppiA	peptidyl-prolyl cis-trans isomerase
Acinetobacter baumannii	10631	CP058289	3668853	snp	T	C	C:20 T:0	CDS	-	279/558	93/185	synonymous_variant c.279A>G p.Ala93Ala	HTZ92_3401	Acinetobacter baumannii_ppiA	peptidyl-prolyl cis-trans isomerase
Acinetobacter baumannii	10631	CP058289	3668899	snp	A	G	G:20 A:0	CDS	-	233/558	78/185	missense_variant c.233T>C p.Val78Ala	HTZ92_3401	Acinetobacter baumannii_ppiA	peptidyl-prolyl cis-trans isomerase
Acinetobacter baumannii	10631	CP058289	3669081	snp	C	T	T:20 C:0	CDS	-	51/558	17/185	synonymous_variant c.51G>A p.Val17Val	HTZ92_3401	Acinetobacter baumannii_ppiA	peptidyl-prolyl cis-trans isomerase
Acinetobacter baumannii	KO7986	CP058289	47561	snp	G	A	A:20 G:0	CDS	-	1413/1458	471/485	synonymous_variant c.1413C>T p.His471His	HTZ92_0053	Acinetobacter baumannii_envZ	two-component system sensor histidine kinase
Acinetobacter baumannii	KO7986	CP058289	47582	snp	A	G	G:20 A:0	CDS	-	1392/1458	464/485	synonymous_variant c.1392T>C p.Ala464Ala	HTZ92_0053	Acinetobacter baumannii_envZ	two-component system sensor histidine kinase
Acinetobacter baumannii	KO7986	CP058289	47759	snp	T	A	A:20 T:0	CDS	-	1215/1458	405/485	synonymous_variant c.1215A>T p.Ile405Ile	HTZ92_0053	Acinetobacter baumannii_envZ	two-component system sensor histidine kinase
Acinetobacter baumannii	KO7986	CP058289	47771	snp	A	T	T:20 A:0	CDS	-	1203/1458	401/485	synonymous_variant c.1203T>A p.Pro401Pro	HTZ92_0053	Acinetobacter baumannii_envZ	two-component system sensor histidine kinase
Acinetobacter baumannii	KO7986	CP058289	47843	snp	T	C	C:20 T:0	CDS	-	1131/1458	377/485	synonymous_variant c.1131A>G p.Pro377Pro	HTZ92_0053	Acinetobacter baumannii_envZ	two-component system sensor histidine kinase
Acinetobacter baumannii	KO7986	CP058289	47924	snp	G	C	C:20 G:0	CDS	-	1050/1458	350/485	synonymous_variant c.1050C>G p.Pro350Pro	HTZ92_0053	Acinetobacter baumannii_envZ	two-component system sensor histidine kinase
Acinetobacter baumannii	KO7986	CP058289	47984	snp	C	T	T:20 C:0	CDS	-	990/1458	330/485	synonymous_variant c.990G>A p.Leu330Leu	HTZ92_0053	Acinetobacter baumannii_envZ	two-component system sensor histidine kinase
Acinetobacter baumannii	KO7986	CP058289	48002	snp	G	A	A:20 G:0	CDS	-	972/1458	324/485	synonymous_variant c.972C>T p.Thr324Thr	HTZ92_0053	Acinetobacter baumannii_envZ	two-component system sensor histidine kinase
Acinetobacter baumannii	KO7986	CP058289	48032	snp	A	G	G:20 A:0	CDS	-	942/1458	314/485	synonymous_variant c.942T>C p.Arg314Arg	HTZ92_0053	Acinetobacter baumannii_envZ	two-component system sensor histidine kinase
Acinetobacter baumannii	KO7986	CP058289	48050	snp	T	C	C:20 T:0	CDS	-	924/1458	308/485	synonymous_variant c.924A>G p.Gln308Gln	HTZ92_0053	Acinetobacter baumannii_envZ	two-component system sensor histidine kinase
Acinetobacter baumannii	KO7986	CP058289	48122	snp	C	T	T:20 C:0	CDS	-	852/1458	284/485	synonymous_variant c.852G>A p.Glu284Glu	HTZ92_0053	Acinetobacter baumannii_envZ	two-component system sensor histidine kinase
Acinetobacter baumannii	KO7986	CP058289	48146	snp	A	G	G:20 A:0	CDS	-	828/1458	276/485	synonymous_variant c.828T>C p.Leu276Leu	HTZ92_0053	Acinetobacter baumannii_envZ	two-component system sensor histidine kinase
Acinetobacter baumannii	KO7986	CP058289	48203	snp	C	A	A:20 C:0	CDS	-	771/1458	257/485	synonymous_variant c.771G>T p.Thr257Thr	HTZ92_0053	Acinetobacter baumannii_envZ	two-component system sensor histidine kinase
Acinetobacter baumannii	KO7986	CP058289	48374	snp	A	G	G:20 A:0	CDS	-	600/1458	200/485	synonymous_variant c.600T>C p.Ile200Ile	HTZ92_0053	Acinetobacter baumannii_envZ	two-component system sensor histidine kinase
Acinetobacter baumannii	KO7986	CP058289	48497	snp	G	A	A:20 G:0	CDS	-	477/1458	159/485	synonymous_variant c.477C>T p.Ile159Ile	HTZ92_0053	Acinetobacter baumannii_envZ	two-component system sensor histidine kinase
Acinetobacter baumannii	KO7986	CP058289	48662	snp	A	G	G:20 A:0	CDS	-	312/1458	104/485	synonymous_variant c.312T>C p.Arg104Arg	HTZ92_0053	Acinetobacter baumannii_envZ	two-component system sensor histidine kinase
Acinetobacter baumannii	KO7986	CP058289	48755	snp	T	C	C:20 T:0	CDS	-	219/1458	73/485	synonymous_variant c.219A>G p.Ala73Ala	HTZ92_0053	Acinetobacter baumannii_envZ	two-component system sensor histidine kinase
Acinetobacter baumannii	KO7986	CP058289	48884	snp	A	G	G:20 A:0	CDS	-	90/1458	30/485	synonymous_variant c.90T>C p.Asp30Asp	HTZ92_0053	Acinetobacter baumannii_envZ	two-component system sensor histidine kinase
Acinetobacter baumannii	KO7986	CP058289	78622	complex	ATTG	GTTA	GTTA:20 ATTG:0	CDS	+	387/1833	129/610	synonymous_variant c.387_390delATTGinsGTTA p.131	HTZ92_0076	Acinetobacter baumannii_ftsI#pbp3	peptide ABC transporter permease
Acinetobacter baumannii	KO7986	CP058289	79003	snp	T	A	A:20 T:0	CDS	+	768/1833	256/610	synonymous_variant c.768T>A p.Pro256Pro	HTZ92_0076	Acinetobacter baumannii_ftsI#pbp3	peptide ABC transporter permease
Acinetobacter baumannii	KO7986	CP058289	79015	snp	C	T	T:20 C:0	CDS	+	780/1833	260/610	synonymous_variant c.780C>T p.Ile260Ile	HTZ92_0076	Acinetobacter baumannii_ftsI#pbp3	peptide ABC transporter permease
Acinetobacter baumannii	KO7986	CP058289	79141	snp	A	G	G:20 A:0	CDS	+	906/1833	302/610	synonymous_variant c.906A>G p.Ala302Ala	HTZ92_0076	Acinetobacter baumannii_ftsI#pbp3	peptide ABC transporter permease
Acinetobacter baumannii	KO7986	CP058289	79216	snp	G	T	T:20 G:0	CDS	+	981/1833	327/610	synonymous_variant c.981G>T p.Gly327Gly	HTZ92_0076	Acinetobacter baumannii_ftsI#pbp3	peptide ABC transporter permease
Acinetobacter baumannii	KO7986	CP058289	79318	snp	C	T	T:20 C:0	CDS	+	1083/1833	361/610	synonymous_variant c.1083C>T p.Ser361Ser	HTZ92_0076	Acinetobacter baumannii_ftsI#pbp3	peptide ABC transporter permease
Acinetobacter baumannii	KO7986	CP058289	79432	snp	G	A	A:20 G:0	CDS	+	1197/1833	399/610	synonymous_variant c.1197G>A p.Ala399Ala	HTZ92_0076	Acinetobacter baumannii_ftsI#pbp3	peptide ABC transporter permease
Acinetobacter baumannii	KO7986	CP058289	79801	snp	A	T	T:20 A:0	CDS	+	1566/1833	522/610	synonymous_variant c.1566A>T p.Val522Val	HTZ92_0076	Acinetobacter baumannii_ftsI#pbp3	peptide ABC transporter permease
Acinetobacter baumannii	KO7986	CP058289	510459	snp	A	T	T:20 A:0	CDS	-	3087/3177	1029/1058	synonymous_variant c.3087T>A p.Gly1029Gly	HTZ92_0479	Acinetobacter baumannii_AdeJ	resistance nodulation cell division family member TbtB
Acinetobacter baumannii	KO7986	CP058289	510774	snp	T	G	G:20 T:0	CDS	-	2772/3177	924/1058	synonymous_variant c.2772A>C p.Gly924Gly	HTZ92_0479	Acinetobacter baumannii_AdeJ	resistance nodulation cell division family member TbtB
Acinetobacter baumannii	KO7986	CP058289	510957	snp	T	C	C:20 T:0	CDS	-	2589/3177	863/1058	synonymous_variant c.2589A>G p.Glu863Glu	HTZ92_0479	Acinetobacter baumannii_AdeJ	resistance nodulation cell division family member TbtB
Acinetobacter baumannii	KO7986	CP058289	511041	snp	A	G	G:20 A:0	CDS	-	2505/3177	835/1058	synonymous_variant c.2505T>C p.Gly835Gly	HTZ92_0479	Acinetobacter baumannii_AdeJ	resistance nodulation cell division family member TbtB
Acinetobacter baumannii	KO7986	CP058289	511398	snp	C	A	A:20 C:0	CDS	-	2148/3177	716/1058	synonymous_variant c.2148G>T p.Gly716Gly	HTZ92_0479	Acinetobacter baumannii_AdeJ	resistance nodulation cell division family member TbtB
Acinetobacter baumannii	KO7986	CP058289	511545	snp	T	C	C:20 T:0	CDS	-	2001/3177	667/1058	synonymous_variant c.2001A>G p.Pro667Pro	HTZ92_0479	Acinetobacter baumannii_AdeJ	resistance nodulation cell division family member TbtB
Acinetobacter baumannii	KO7986	CP058289	512259	snp	G	C	C:20 G:0	CDS	-	1287/3177	429/1058	synonymous_variant c.1287C>G p.Thr429Thr	HTZ92_0479	Acinetobacter baumannii_AdeJ	resistance nodulation cell division family member TbtB
Acinetobacter baumannii	KO7986	CP058289	512277	snp	A	G	G:20 A:0	CDS	-	1269/3177	423/1058	synonymous_variant c.1269T>C p.Asp423Asp	HTZ92_0479	Acinetobacter baumannii_AdeJ	resistance nodulation cell division family member TbtB
Acinetobacter baumannii	KO7986	CP058289	512373	snp	A	G	G:20 A:0	CDS	-	1173/3177	391/1058	synonymous_variant c.1173T>C p.Asn391Asn	HTZ92_0479	Acinetobacter baumannii_AdeJ	resistance nodulation cell division family member TbtB
Acinetobacter baumannii	KO7986	CP058289	512814	snp	C	T	T:20 C:0	CDS	-	732/3177	244/1058	synonymous_variant c.732G>A p.Glu244Glu	HTZ92_0479	Acinetobacter baumannii_AdeJ	resistance nodulation cell division family member TbtB
Acinetobacter baumannii	KO7986	CP058289	512901	snp	A	G	G:20 A:0	CDS	-	645/3177	215/1058	synonymous_variant c.645T>C p.Ala215Ala	HTZ92_0479	Acinetobacter baumannii_AdeJ	resistance nodulation cell division family member TbtB
Acinetobacter baumannii	KO7986	CP058289	513006	snp	A	G	G:20 A:0	CDS	-	540/3177	180/1058	synonymous_variant c.540T>C p.Gly180Gly	HTZ92_0479	Acinetobacter baumannii_AdeJ	resistance nodulation cell division family member TbtB
Acinetobacter baumannii	KO7986	CP058289	513480	snp	T	C	C:20 T:0	CDS	-	66/3177	22/1058	synonymous_variant c.66A>G p.Ala22Ala	HTZ92_0479	Acinetobacter baumannii_AdeJ	resistance nodulation cell division family member TbtB
Acinetobacter baumannii	KO7986	CP058289	899016	snp	T	C	C:20 T:0	CDS	-	1041/1152	347/383	synonymous_variant c.1041A>G p.Val347Val	HTZ92_0792	Acinetobacter baumannii_ADC	class C beta-lactamase
Acinetobacter baumannii	KO7986	CP058289	899035	snp	T	G	G:20 T:0	CDS	-	1022/1152	341/383	missense_variant c.1022A>C p.Asn341Thr	HTZ92_0792	Acinetobacter baumannii_ADC	class C beta-lactamase
Acinetobacter baumannii	KO7986	CP058289	899073	complex	CTCT	TTCC	TTCC:19 CTCT:0	CDS	-	984/1152	327/383	synonymous_variant c.981_984delAGAGinsGGAA p.329	HTZ92_0792	Acinetobacter baumannii_ADC	class C beta-lactamase
Acinetobacter baumannii	KO7986	CP058289	899178	complex	AAGCGCT	GAGTGCC	GAGTGCC:18 AAGCGCT:0	CDS	-	879/1152	291/383	synonymous_variant c.873_879delAGCGCTTinsGGCACTC p.294	HTZ92_0792	Acinetobacter baumannii_ADC	class C beta-lactamase
Acinetobacter baumannii	KO7986	CP058289	899214	snp	T	C	C:19 T:0	CDS	-	843/1152	281/383	synonymous_variant c.843A>G p.Gln281Gln	HTZ92_0792	Acinetobacter baumannii_ADC	class C beta-lactamase
Acinetobacter baumannii	KO7986	CP058289	899249	complex	TC	CT	CT:18 TC:0	CDS	-	808/1152	269/383	missense_variant c.807_808delGAinsAG p.Thr270Ala	HTZ92_0792	Acinetobacter baumannii_ADC	class C beta-lactamase
Acinetobacter baumannii	KO7986	CP058289	899259	snp	C	T	T:19 C:0	CDS	-	798/1152	266/383	synonymous_variant c.798G>A p.Gln266Gln	HTZ92_0792	Acinetobacter baumannii_ADC	class C beta-lactamase
Acinetobacter baumannii	KO7986	CP058289	899265	complex	GTTA	ATTT	ATTT:19 GTTA:0	CDS	-	792/1152	263/383	synonymous_variant c.789_792delTAACinsAAAT p.265	HTZ92_0792	Acinetobacter baumannii_ADC	class C beta-lactamase
Acinetobacter baumannii	KO7986	CP058289	899295	complex	ATCC	GTCG	GTCG:18 ATCC:0	CDS	-	762/1152	253/383	synonymous_variant c.759_762delGGATinsCGAC p.255	HTZ92_0792	Acinetobacter baumannii_ADC	class C beta-lactamase
Acinetobacter baumannii	KO7986	CP058289	899303	complex	AGGTG	GTGTC	GTGTC:18 AGGTG:0	CDS	-	754/1152	250/383	synonymous_variant c.750_754delCACCTinsGACAC p.253	HTZ92_0792	Acinetobacter baumannii_ADC	class C beta-lactamase
Acinetobacter baumannii	KO7986	CP058289	899319	snp	G	A	A:19 G:0	CDS	-	738/1152	246/383	synonymous_variant c.738C>T p.Tyr246Tyr	HTZ92_0792	Acinetobacter baumannii_ADC	class C beta-lactamase
Acinetobacter baumannii	KO7986	CP058289	899400	snp	T	C	C:19 T:0	CDS	-	657/1152	219/383	synonymous_variant c.657A>G p.Gln219Gln	HTZ92_0792	Acinetobacter baumannii_ADC	class C beta-lactamase
Acinetobacter baumannii	KO7986	CP058289	899505	snp	C	T	T:19 C:0	CDS	-	552/1152	184/383	synonymous_variant c.552G>A p.Lys184Lys	HTZ92_0792	Acinetobacter baumannii_ADC	class C beta-lactamase
Acinetobacter baumannii	KO7986	CP058289	899516	complex	GG	AA	AA:18 GG:0	CDS	-	541/1152	180/383	synonymous_variant c.540_541delCCinsTT p.182	HTZ92_0792	Acinetobacter baumannii_ADC	class C beta-lactamase
Acinetobacter baumannii	KO7986	CP058289	899523	snp	A	G	G:19 A:0	CDS	-	534/1152	178/383	synonymous_variant c.534T>C p.Ser178Ser	HTZ92_0792	Acinetobacter baumannii_ADC	class C beta-lactamase
Acinetobacter baumannii	KO7986	CP058289	899529	snp	A	G	G:19 A:0	CDS	-	528/1152	176/383	synonymous_variant c.528T>C p.Asn176Asn	HTZ92_0792	Acinetobacter baumannii_ADC	class C beta-lactamase
Acinetobacter baumannii	KO7986	CP058289	899543	complex	TG	GA	GA:19 TG:0	CDS	-	514/1152	171/383	synonymous_variant c.513_514delCAinsTC p.173	HTZ92_0792	Acinetobacter baumannii_ADC	class C beta-lactamase
Acinetobacter baumannii	KO7986	CP058289	899558	snp	G	A	A:20 G:0	CDS	-	499/1152	167/383	missense_variant c.499C>T p.Pro167Ser	HTZ92_0792	Acinetobacter baumannii_ADC	class C beta-lactamase
Acinetobacter baumannii	KO7986	CP058289	899580	snp	G	A	A:20 G:0	CDS	-	477/1152	159/383	synonymous_variant c.477C>T p.Phe159Phe	HTZ92_0792	Acinetobacter baumannii_ADC	class C beta-lactamase
Acinetobacter baumannii	KO7986	CP058289	899586	snp	A	T	T:20 A:0	CDS	-	471/1152	157/383	synonymous_variant c.471T>A p.Thr157Thr	HTZ92_0792	Acinetobacter baumannii_ADC	class C beta-lactamase
Acinetobacter baumannii	KO7986	CP058289	899598	complex	TTGG	CTGA	CTGA:20 TTGG:0	CDS	-	459/1152	152/383	synonymous_variant c.456_459delCCAAinsTCAG p.154	HTZ92_0792	Acinetobacter baumannii_ADC	class C beta-lactamase
Acinetobacter baumannii	KO7986	CP058289	899609	snp	G	T	T:20 G:0	CDS	-	448/1152	150/383	missense_variant c.448C>A p.Gln150Lys	HTZ92_0792	Acinetobacter baumannii_ADC	class C beta-lactamase
Acinetobacter baumannii	KO7986	CP058289	899625	snp	C	T	T:20 C:0	CDS	-	432/1152	144/383	synonymous_variant c.432G>A p.Gln144Gln	HTZ92_0792	Acinetobacter baumannii_ADC	class C beta-lactamase
Acinetobacter baumannii	KO7986	CP058289	2606207	snp	G	A	A:20 G:0	CDS	+	156/2019	52/672	synonymous_variant c.156G>A p.Thr52Thr	HTZ92_2426	Acinetobacter baumannii_PBP2	penicillin-binding protein 2
Acinetobacter baumannii	KO7986	CP058289	2606312	snp	C	T	T:20 C:0	CDS	+	261/2019	87/672	synonymous_variant c.261C>T p.Thr87Thr	HTZ92_2426	Acinetobacter baumannii_PBP2	penicillin-binding protein 2
Acinetobacter baumannii	KO7986	CP058289	2606381	snp	A	G	G:20 A:0	CDS	+	330/2019	110/672	synonymous_variant c.330A>G p.Glu110Glu	HTZ92_2426	Acinetobacter baumannii_PBP2	penicillin-binding protein 2
Acinetobacter baumannii	KO7986	CP058289	2606417	snp	C	T	T:20 C:0	CDS	+	366/2019	122/672	synonymous_variant c.366C>T p.Arg122Arg	HTZ92_2426	Acinetobacter baumannii_PBP2	penicillin-binding protein 2
Acinetobacter baumannii	KO7986	CP058289	2606468	snp	C	T	T:20 C:0	CDS	+	417/2019	139/672	synonymous_variant c.417C>T p.Thr139Thr	HTZ92_2426	Acinetobacter baumannii_PBP2	penicillin-binding protein 2
Acinetobacter baumannii	KO7986	CP058289	2606507	complex	GTTCCCC	ATTTCCT	ATTTCCT:20 GTTCCCC:0	CDS	+	456/2019	152/672	synonymous_variant c.456_462delGTTCCCCinsATTTCCT p.155	HTZ92_2426	Acinetobacter baumannii_PBP2	penicillin-binding protein 2
Acinetobacter baumannii	KO7986	CP058289	2606636	snp	T	C	C:20 T:0	CDS	+	585/2019	195/672	synonymous_variant c.585T>C p.Tyr195Tyr	HTZ92_2426	Acinetobacter baumannii_PBP2	penicillin-binding protein 2
Acinetobacter baumannii	KO7986	CP058289	2606774	snp	T	C	C:20 T:0	CDS	+	723/2019	241/672	synonymous_variant c.723T>C p.Thr241Thr	HTZ92_2426	Acinetobacter baumannii_PBP2	penicillin-binding protein 2
Acinetobacter baumannii	KO7986	CP058289	2606825	complex	GTCG	ATCA	ATCA:20 GTCG:0	CDS	+	774/2019	258/672	synonymous_variant c.774_777delGTCGinsATCA p.260	HTZ92_2426	Acinetobacter baumannii_PBP2	penicillin-binding protein 2
Acinetobacter baumannii	KO7986	CP058289	2606834	snp	A	G	G:20 A:0	CDS	+	783/2019	261/672	synonymous_variant c.783A>G p.Gln261Gln	HTZ92_2426	Acinetobacter baumannii_PBP2	penicillin-binding protein 2
Acinetobacter baumannii	KO7986	CP058289	2606840	snp	T	A	A:20 T:0	CDS	+	789/2019	263/672	synonymous_variant c.789T>A p.Ala263Ala	HTZ92_2426	Acinetobacter baumannii_PBP2	penicillin-binding protein 2
Acinetobacter baumannii	KO7986	CP058289	2606879	snp	T	C	C:20 T:0	CDS	+	828/2019	276/672	synonymous_variant c.828T>C p.Thr276Thr	HTZ92_2426	Acinetobacter baumannii_PBP2	penicillin-binding protein 2
Acinetobacter baumannii	KO7986	CP058289	2606918	snp	C	T	T:20 C:0	CDS	+	867/2019	289/672	synonymous_variant c.867C>T p.Asn289Asn	HTZ92_2426	Acinetobacter baumannii_PBP2	penicillin-binding protein 2
Acinetobacter baumannii	KO7986	CP058289	2607107	snp	C	T	T:20 C:0	CDS	+	1056/2019	352/672	synonymous_variant c.1056C>T p.Gly352Gly	HTZ92_2426	Acinetobacter baumannii_PBP2	penicillin-binding protein 2
Acinetobacter baumannii	KO7986	CP058289	2607161	snp	T	C	C:20 T:0	CDS	+	1110/2019	370/672	synonymous_variant c.1110T>C p.Gly370Gly	HTZ92_2426	Acinetobacter baumannii_PBP2	penicillin-binding protein 2
Acinetobacter baumannii	KO7986	CP058289	2607170	snp	T	C	C:20 T:0	CDS	+	1119/2019	373/672	synonymous_variant c.1119T>C p.Ile373Ile	HTZ92_2426	Acinetobacter baumannii_PBP2	penicillin-binding protein 2
Acinetobacter baumannii	KO7986	CP058289	2607206	snp	T	C	C:20 T:0	CDS	+	1155/2019	385/672	synonymous_variant c.1155T>C p.Asp385Asp	HTZ92_2426	Acinetobacter baumannii_PBP2	penicillin-binding protein 2
Acinetobacter baumannii	KO7986	CP058289	2607227	snp	T	C	C:20 T:0	CDS	+	1176/2019	392/672	synonymous_variant c.1176T>C p.Ala392Ala	HTZ92_2426	Acinetobacter baumannii_PBP2	penicillin-binding protein 2
Acinetobacter baumannii	KO7986	CP058289	2607422	snp	C	T	T:20 C:0	CDS	+	1371/2019	457/672	synonymous_variant c.1371C>T p.Thr457Thr	HTZ92_2426	Acinetobacter baumannii_PBP2	penicillin-binding protein 2
Acinetobacter baumannii	KO7986	CP058289	2607434	snp	T	C	C:20 T:0	CDS	+	1383/2019	461/672	synonymous_variant c.1383T>C p.Leu461Leu	HTZ92_2426	Acinetobacter baumannii_PBP2	penicillin-binding protein 2
Acinetobacter baumannii	KO7986	CP058289	2607458	snp	A	G	G:20 A:0	CDS	+	1407/2019	469/672	synonymous_variant c.1407A>G p.Ala469Ala	HTZ92_2426	Acinetobacter baumannii_PBP2	penicillin-binding protein 2
Acinetobacter baumannii	KO7986	CP058289	2607464	snp	C	T	T:20 C:0	CDS	+	1413/2019	471/672	synonymous_variant c.1413C>T p.His471His	HTZ92_2426	Acinetobacter baumannii_PBP2	penicillin-binding protein 2
Acinetobacter baumannii	KO7986	CP058289	2607629	snp	T	C	C:20 T:0	CDS	+	1578/2019	526/672	synonymous_variant c.1578T>C p.Gly526Gly	HTZ92_2426	Acinetobacter baumannii_PBP2	penicillin-binding protein 2
Acinetobacter baumannii	KO7986	CP058289	2607698	snp	C	T	T:20 C:0	CDS	+	1647/2019	549/672	synonymous_variant c.1647C>T p.Gly549Gly	HTZ92_2426	Acinetobacter baumannii_PBP2	penicillin-binding protein 2
Acinetobacter baumannii	KO7986	CP058289	2607743	snp	T	C	C:20 T:0	CDS	+	1692/2019	564/672	synonymous_variant c.1692T>C p.His564His	HTZ92_2426	Acinetobacter baumannii_PBP2	penicillin-binding protein 2
Acinetobacter baumannii	KO7986	CP058289	2607929	snp	T	C	C:20 T:0	CDS	+	1878/2019	626/672	synonymous_variant c.1878T>C p.Thr626Thr	HTZ92_2426	Acinetobacter baumannii_PBP2	penicillin-binding protein 2
Acinetobacter baumannii	KO7986	CP058289	2607935	snp	G	A	A:20 G:0	CDS	+	1884/2019	628/672	synonymous_variant c.1884G>A p.Gly628Gly	HTZ92_2426	Acinetobacter baumannii_PBP2	penicillin-binding protein 2
Acinetobacter baumannii	KO7986	CP058289	2607986	snp	A	T	T:20 A:0	CDS	+	1935/2019	645/672	synonymous_variant c.1935A>T p.Pro645Pro	HTZ92_2426	Acinetobacter baumannii_PBP2	penicillin-binding protein 2
Acinetobacter baumannii	KO7986	CP058289	2647864	complex	AAAT	GAAC	GAAC:18 AAAT:0	CDS	-	579/2265	192/754	synonymous_variant c.576_579delATTTinsGTTC p.194	HTZ92_2465	Acinetobacter baumannii_fepA#pirA	outer membrane receptor FepA
Acinetobacter baumannii	KO7986	CP058289	2647918	complex	TACA	CACC	CACC:19 TACA:0	CDS	-	525/2265	174/754	synonymous_variant c.522_525delTGTAinsGGTG p.176	HTZ92_2465	Acinetobacter baumannii_fepA#pirA	outer membrane receptor FepA
Acinetobacter baumannii	KO7986	CP058289	2647927	complex	CGCA	TGCC	TGCC:20 CGCA:0	CDS	-	516/2265	171/754	synonymous_variant c.513_516delTGCGinsGGCA p.173	HTZ92_2465	Acinetobacter baumannii_fepA#pirA	outer membrane receptor FepA
Acinetobacter baumannii	KO7986	CP058289	2647975	complex	AATC	GATT	GATT:20 AATC:0	CDS	-	468/2265	155/754	synonymous_variant c.465_468delGATTinsAATC p.157	HTZ92_2465	Acinetobacter baumannii_fepA#pirA	outer membrane receptor FepA
Acinetobacter baumannii	KO7986	CP058289	2931662	snp	G	A	A:20 G:0	CDS	-	579/717	193/238	synonymous_variant c.579C>T p.Tyr193Tyr	HTZ92_2727	Acinetobacter baumannii_BfmR	DNA-binding response regulator
Acinetobacter baumannii	KO7986	CP058289	2931791	snp	A	C	C:20 A:0	CDS	-	450/717	150/238	synonymous_variant c.450T>G p.Ser150Ser	HTZ92_2727	Acinetobacter baumannii_BfmR	DNA-binding response regulator
Acinetobacter baumannii	KO7986	CP058289	2931815	snp	A	G	G:20 A:0	CDS	-	426/717	142/238	synonymous_variant c.426T>C p.Leu142Leu	HTZ92_2727	Acinetobacter baumannii_BfmR	DNA-binding response regulator
Acinetobacter baumannii	KO7986	CP058289	2931866	snp	G	C	C:20 G:0	CDS	-	375/717	125/238	synonymous_variant c.375C>G p.Thr125Thr	HTZ92_2727	Acinetobacter baumannii_BfmR	DNA-binding response regulator
Acinetobacter baumannii	KO7986	CP058289	2931983	snp	C	T	T:20 C:0	CDS	-	258/717	86/238	synonymous_variant c.258G>A p.Ala86Ala	HTZ92_2727	Acinetobacter baumannii_BfmR	DNA-binding response regulator
Acinetobacter baumannii	KO7986	CP058289	2932151	snp	G	A	A:20 G:0	CDS	-	90/717	30/238	synonymous_variant c.90C>T p.Asn30Asn	HTZ92_2727	Acinetobacter baumannii_BfmR	DNA-binding response regulator
Acinetobacter baumannii	KO7986	CP058289	3145163	snp	A	C	C:20 A:0	CDS	+	240/2232	80/743	synonymous_variant c.240A>C p.Thr80Thr	HTZ92_2915	Acinetobacter baumannii_piuA	TonB-dependent siderophore receptor
Acinetobacter baumannii	KO7986	CP058289	3145570	snp	G	T	T:20 G:0	CDS	+	647/2232	216/743	missense_variant c.647G>T p.Gly216Val	HTZ92_2915	Acinetobacter baumannii_piuA	TonB-dependent siderophore receptor
Acinetobacter baumannii	KO7986	CP058289	3146282	snp	A	G	G:20 A:0	CDS	+	1359/2232	453/743	synonymous_variant c.1359A>G p.Glu453Glu	HTZ92_2915	Acinetobacter baumannii_piuA	TonB-dependent siderophore receptor
Acinetobacter baumannii	KO7986	CP058289	3146315	snp	G	A	A:20 G:0	CDS	+	1392/2232	464/743	synonymous_variant c.1392G>A p.Leu464Leu	HTZ92_2915	Acinetobacter baumannii_piuA	TonB-dependent siderophore receptor
Acinetobacter baumannii	KO7986	CP058289	3146354	snp	T	C	C:20 T:0	CDS	+	1431/2232	477/743	synonymous_variant c.1431T>C p.Ala477Ala	HTZ92_2915	Acinetobacter baumannii_piuA	TonB-dependent siderophore receptor
Acinetobacter baumannii	KO7986	CP058289	3146388	snp	A	G	G:20 A:0	CDS	+	1465/2232	489/743	missense_variant c.1465A>G p.Asn489Asp	HTZ92_2915	Acinetobacter baumannii_piuA	TonB-dependent siderophore receptor
Acinetobacter baumannii	KO7986	CP058289	3146762	snp	C	T	T:20 C:0	CDS	+	1839/2232	613/743	synonymous_variant c.1839C>T p.Tyr613Tyr	HTZ92_2915	Acinetobacter baumannii_piuA	TonB-dependent siderophore receptor
Acinetobacter baumannii	KO7986	CP058289	3146896	snp	A	G	G:20 A:0	CDS	+	1973/2232	658/743	missense_variant c.1973A>G p.Lys658Arg	HTZ92_2915	Acinetobacter baumannii_piuA	TonB-dependent siderophore receptor
Acinetobacter baumannii	KO7986	CP058289	3175217	snp	G	C	C:20 G:0	CDS	-	677/756	226/251	missense_variant c.677C>G p.Thr226Ser	HTZ92_2948	Acinetobacter baumannii_tonB_3	TonB-dependent receptor
Acinetobacter baumannii	KO7986	CP058289	3175237	snp	T	C	C:20 T:0	CDS	-	657/756	219/251	synonymous_variant c.657A>G p.Lys219Lys	HTZ92_2948	Acinetobacter baumannii_tonB_3	TonB-dependent receptor
Acinetobacter baumannii	KO7986	CP058289	3175396	snp	T	C	C:20 T:0	CDS	-	498/756	166/251	synonymous_variant c.498A>G p.Ser166Ser	HTZ92_2948	Acinetobacter baumannii_tonB_3	TonB-dependent receptor
Acinetobacter baumannii	KO7986	CP058289	3175402	snp	G	A	A:20 G:0	CDS	-	492/756	164/251	synonymous_variant c.492C>T p.Gly164Gly	HTZ92_2948	Acinetobacter baumannii_tonB_3	TonB-dependent receptor
Acinetobacter baumannii	KO7986	CP058289	3175525	snp	T	C	C:20 T:0	CDS	-	369/756	123/251	synonymous_variant c.369A>G p.Pro123Pro	HTZ92_2948	Acinetobacter baumannii_tonB_3	TonB-dependent receptor
Acinetobacter baumannii	KO7986	CP058289	3175603	snp	C	T	T:20 C:0	CDS	-	291/756	97/251	synonymous_variant c.291G>A p.Lys97Lys	HTZ92_2948	Acinetobacter baumannii_tonB_3	TonB-dependent receptor
Acinetobacter baumannii	KO7986	CP058289	3175660	snp	C	T	T:20 C:0	CDS	-	234/756	78/251	synonymous_variant c.234G>A p.Glu78Glu	HTZ92_2948	Acinetobacter baumannii_tonB_3	TonB-dependent receptor
Acinetobacter baumannii	KO7986	CP058289	3175729	snp	A	G	G:20 A:0	CDS	-	165/756	55/251	synonymous_variant c.165T>C p.Arg55Arg	HTZ92_2948	Acinetobacter baumannii_tonB_3	TonB-dependent receptor
Acinetobacter baumannii	KO7986	CP058289	3668592	snp	G	A	A:20 G:0	CDS	-	540/558	180/185	synonymous_variant c.540C>T p.Ile180Ile	HTZ92_3401	Acinetobacter baumannii_ppiA	peptidyl-prolyl cis-trans isomerase
Acinetobacter baumannii	KO7986	CP058289	3668619	snp	C	T	T:20 C:0	CDS	-	513/558	171/185	synonymous_variant c.513G>A p.Gln171Gln	HTZ92_3401	Acinetobacter baumannii_ppiA	peptidyl-prolyl cis-trans isomerase
Acinetobacter baumannii	KO7986	CP058289	3668724	complex	CA	GG	GG:19 CA:0	CDS	-	408/558	136/185	missense_variant c.407_408delTGinsCC p.Leu136Pro	HTZ92_3401	Acinetobacter baumannii_ppiA	peptidyl-prolyl cis-trans isomerase
Acinetobacter baumannii	KO7986	CP058289	3668766	snp	A	G	G:20 A:0	CDS	-	366/558	122/185	synonymous_variant c.366T>C p.Asn122Asn	HTZ92_3401	Acinetobacter baumannii_ppiA	peptidyl-prolyl cis-trans isomerase
Acinetobacter baumannii	KO7986	CP058289	3668804	snp	T	A	A:20 T:0	CDS	-	328/558	110/185	missense_variant c.328A>T p.Thr110Ser	HTZ92_3401	Acinetobacter baumannii_ppiA	peptidyl-prolyl cis-trans isomerase
Acinetobacter baumannii	KO7986	CP058289	3668853	snp	T	C	C:20 T:0	CDS	-	279/558	93/185	synonymous_variant c.279A>G p.Ala93Ala	HTZ92_3401	Acinetobacter baumannii_ppiA	peptidyl-prolyl cis-trans isomerase
Acinetobacter baumannii	KO7986	CP058289	3668899	snp	A	G	G:20 A:0	CDS	-	233/558	78/185	missense_variant c.233T>C p.Val78Ala	HTZ92_3401	Acinetobacter baumannii_ppiA	peptidyl-prolyl cis-trans isomerase
Acinetobacter baumannii	KO7986	CP058289	3669081	snp	C	T	T:20 C:0	CDS	-	51/558	17/185	synonymous_variant c.51G>A p.Val17Val	HTZ92_3401	Acinetobacter baumannii_ppiA	peptidyl-prolyl cis-trans isomerase
Acinetobacter baumannii	15602	CP058289	47561	snp	G	A	A:20 G:0	CDS	-	1413/1458	471/485	synonymous_variant c.1413C>T p.His471His	HTZ92_0053	Acinetobacter baumannii_envZ	two-component system sensor histidine kinase
Acinetobacter baumannii	15602	CP058289	47582	snp	A	G	G:20 A:0	CDS	-	1392/1458	464/485	synonymous_variant c.1392T>C p.Ala464Ala	HTZ92_0053	Acinetobacter baumannii_envZ	two-component system sensor histidine kinase
Acinetobacter baumannii	15602	CP058289	47759	snp	T	A	A:20 T:0	CDS	-	1215/1458	405/485	synonymous_variant c.1215A>T p.Ile405Ile	HTZ92_0053	Acinetobacter baumannii_envZ	two-component system sensor histidine kinase
Acinetobacter baumannii	15602	CP058289	47771	snp	A	T	T:20 A:0	CDS	-	1203/1458	401/485	synonymous_variant c.1203T>A p.Pro401Pro	HTZ92_0053	Acinetobacter baumannii_envZ	two-component system sensor histidine kinase
Acinetobacter baumannii	15602	CP058289	47843	snp	T	C	C:20 T:0	CDS	-	1131/1458	377/485	synonymous_variant c.1131A>G p.Pro377Pro	HTZ92_0053	Acinetobacter baumannii_envZ	two-component system sensor histidine kinase
Acinetobacter baumannii	15602	CP058289	47924	snp	G	C	C:20 G:0	CDS	-	1050/1458	350/485	synonymous_variant c.1050C>G p.Pro350Pro	HTZ92_0053	Acinetobacter baumannii_envZ	two-component system sensor histidine kinase
Acinetobacter baumannii	15602	CP058289	47984	snp	C	T	T:20 C:0	CDS	-	990/1458	330/485	synonymous_variant c.990G>A p.Leu330Leu	HTZ92_0053	Acinetobacter baumannii_envZ	two-component system sensor histidine kinase
Acinetobacter baumannii	15602	CP058289	48002	snp	G	A	A:20 G:0	CDS	-	972/1458	324/485	synonymous_variant c.972C>T p.Thr324Thr	HTZ92_0053	Acinetobacter baumannii_envZ	two-component system sensor histidine kinase
Acinetobacter baumannii	15602	CP058289	48032	snp	A	G	G:20 A:0	CDS	-	942/1458	314/485	synonymous_variant c.942T>C p.Arg314Arg	HTZ92_0053	Acinetobacter baumannii_envZ	two-component system sensor histidine kinase
Acinetobacter baumannii	15602	CP058289	48050	snp	T	C	C:20 T:0	CDS	-	924/1458	308/485	synonymous_variant c.924A>G p.Gln308Gln	HTZ92_0053	Acinetobacter baumannii_envZ	two-component system sensor histidine kinase
Acinetobacter baumannii	15602	CP058289	48122	snp	C	T	T:20 C:0	CDS	-	852/1458	284/485	synonymous_variant c.852G>A p.Glu284Glu	HTZ92_0053	Acinetobacter baumannii_envZ	two-component system sensor histidine kinase
Acinetobacter baumannii	15602	CP058289	48146	snp	A	G	G:20 A:0	CDS	-	828/1458	276/485	synonymous_variant c.828T>C p.Leu276Leu	HTZ92_0053	Acinetobacter baumannii_envZ	two-component system sensor histidine kinase
Acinetobacter baumannii	15602	CP058289	48203	snp	C	A	A:20 C:0	CDS	-	771/1458	257/485	synonymous_variant c.771G>T p.Thr257Thr	HTZ92_0053	Acinetobacter baumannii_envZ	two-component system sensor histidine kinase
Acinetobacter baumannii	15602	CP058289	48374	snp	A	G	G:20 A:0	CDS	-	600/1458	200/485	synonymous_variant c.600T>C p.Ile200Ile	HTZ92_0053	Acinetobacter baumannii_envZ	two-component system sensor histidine kinase
Acinetobacter baumannii	15602	CP058289	48497	snp	G	A	A:20 G:0	CDS	-	477/1458	159/485	synonymous_variant c.477C>T p.Ile159Ile	HTZ92_0053	Acinetobacter baumannii_envZ	two-component system sensor histidine kinase
Acinetobacter baumannii	15602	CP058289	48662	snp	A	G	G:20 A:0	CDS	-	312/1458	104/485	synonymous_variant c.312T>C p.Arg104Arg	HTZ92_0053	Acinetobacter baumannii_envZ	two-component system sensor histidine kinase
Acinetobacter baumannii	15602	CP058289	48755	snp	T	C	C:20 T:0	CDS	-	219/1458	73/485	synonymous_variant c.219A>G p.Ala73Ala	HTZ92_0053	Acinetobacter baumannii_envZ	two-component system sensor histidine kinase
Acinetobacter baumannii	15602	CP058289	48884	snp	A	G	G:20 A:0	CDS	-	90/1458	30/485	synonymous_variant c.90T>C p.Asp30Asp	HTZ92_0053	Acinetobacter baumannii_envZ	two-component system sensor histidine kinase
Acinetobacter baumannii	15602	CP058289	78622	complex	ATTG	GTTA	GTTA:19 ATTG:0	CDS	+	387/1833	129/610	synonymous_variant c.387_390delATTGinsGTTA p.131	HTZ92_0076	Acinetobacter baumannii_ftsI#pbp3	peptide ABC transporter permease
Acinetobacter baumannii	15602	CP058289	79003	snp	T	A	A:20 T:0	CDS	+	768/1833	256/610	synonymous_variant c.768T>A p.Pro256Pro	HTZ92_0076	Acinetobacter baumannii_ftsI#pbp3	peptide ABC transporter permease
Acinetobacter baumannii	15602	CP058289	79015	snp	C	T	T:20 C:0	CDS	+	780/1833	260/610	synonymous_variant c.780C>T p.Ile260Ile	HTZ92_0076	Acinetobacter baumannii_ftsI#pbp3	peptide ABC transporter permease
Acinetobacter baumannii	15602	CP058289	79141	snp	A	G	G:20 A:0	CDS	+	906/1833	302/610	synonymous_variant c.906A>G p.Ala302Ala	HTZ92_0076	Acinetobacter baumannii_ftsI#pbp3	peptide ABC transporter permease
Acinetobacter baumannii	15602	CP058289	79216	snp	G	T	T:20 G:0	CDS	+	981/1833	327/610	synonymous_variant c.981G>T p.Gly327Gly	HTZ92_0076	Acinetobacter baumannii_ftsI#pbp3	peptide ABC transporter permease
Acinetobacter baumannii	15602	CP058289	79318	snp	C	T	T:20 C:0	CDS	+	1083/1833	361/610	synonymous_variant c.1083C>T p.Ser361Ser	HTZ92_0076	Acinetobacter baumannii_ftsI#pbp3	peptide ABC transporter permease
Acinetobacter baumannii	15602	CP058289	79432	snp	G	A	A:20 G:0	CDS	+	1197/1833	399/610	synonymous_variant c.1197G>A p.Ala399Ala	HTZ92_0076	Acinetobacter baumannii_ftsI#pbp3	peptide ABC transporter permease
Acinetobacter baumannii	15602	CP058289	79779	snp	C	T	T:20 C:0	CDS	+	1544/1833	515/610	missense_variant c.1544C>T p.Ala515Val	HTZ92_0076	Acinetobacter baumannii_ftsI#pbp3	peptide ABC transporter permease
Acinetobacter baumannii	15602	CP058289	79801	snp	A	T	T:20 A:0	CDS	+	1566/1833	522/610	synonymous_variant c.1566A>T p.Val522Val	HTZ92_0076	Acinetobacter baumannii_ftsI#pbp3	peptide ABC transporter permease
Acinetobacter baumannii	15602	CP058289	510459	snp	A	T	T:20 A:0	CDS	-	3087/3177	1029/1058	synonymous_variant c.3087T>A p.Gly1029Gly	HTZ92_0479	Acinetobacter baumannii_AdeJ	resistance nodulation cell division family member TbtB
Acinetobacter baumannii	15602	CP058289	510774	snp	T	G	G:20 T:0	CDS	-	2772/3177	924/1058	synonymous_variant c.2772A>C p.Gly924Gly	HTZ92_0479	Acinetobacter baumannii_AdeJ	resistance nodulation cell division family member TbtB
Acinetobacter baumannii	15602	CP058289	510957	snp	T	C	C:20 T:0	CDS	-	2589/3177	863/1058	synonymous_variant c.2589A>G p.Glu863Glu	HTZ92_0479	Acinetobacter baumannii_AdeJ	resistance nodulation cell division family member TbtB
Acinetobacter baumannii	15602	CP058289	511041	snp	A	G	G:20 A:0	CDS	-	2505/3177	835/1058	synonymous_variant c.2505T>C p.Gly835Gly	HTZ92_0479	Acinetobacter baumannii_AdeJ	resistance nodulation cell division family member TbtB
Acinetobacter baumannii	15602	CP058289	511398	snp	C	A	A:20 C:0	CDS	-	2148/3177	716/1058	synonymous_variant c.2148G>T p.Gly716Gly	HTZ92_0479	Acinetobacter baumannii_AdeJ	resistance nodulation cell division family member TbtB
Acinetobacter baumannii	15602	CP058289	511545	snp	T	C	C:20 T:0	CDS	-	2001/3177	667/1058	synonymous_variant c.2001A>G p.Pro667Pro	HTZ92_0479	Acinetobacter baumannii_AdeJ	resistance nodulation cell division family member TbtB
Acinetobacter baumannii	15602	CP058289	512259	snp	G	C	C:20 G:0	CDS	-	1287/3177	429/1058	synonymous_variant c.1287C>G p.Thr429Thr	HTZ92_0479	Acinetobacter baumannii_AdeJ	resistance nodulation cell division family member TbtB
Acinetobacter baumannii	15602	CP058289	512277	snp	A	G	G:20 A:0	CDS	-	1269/3177	423/1058	synonymous_variant c.1269T>C p.Asp423Asp	HTZ92_0479	Acinetobacter baumannii_AdeJ	resistance nodulation cell division family member TbtB
Acinetobacter baumannii	15602	CP058289	512373	snp	A	G	G:20 A:0	CDS	-	1173/3177	391/1058	synonymous_variant c.1173T>C p.Asn391Asn	HTZ92_0479	Acinetobacter baumannii_AdeJ	resistance nodulation cell division family member TbtB
Acinetobacter baumannii	15602	CP058289	512814	snp	C	T	T:20 C:0	CDS	-	732/3177	244/1058	synonymous_variant c.732G>A p.Glu244Glu	HTZ92_0479	Acinetobacter baumannii_AdeJ	resistance nodulation cell division family member TbtB
Acinetobacter baumannii	15602	CP058289	512901	snp	A	G	G:20 A:0	CDS	-	645/3177	215/1058	synonymous_variant c.645T>C p.Ala215Ala	HTZ92_0479	Acinetobacter baumannii_AdeJ	resistance nodulation cell division family member TbtB
Acinetobacter baumannii	15602	CP058289	513006	snp	A	G	G:20 A:0	CDS	-	540/3177	180/1058	synonymous_variant c.540T>C p.Gly180Gly	HTZ92_0479	Acinetobacter baumannii_AdeJ	resistance nodulation cell division family member TbtB
Acinetobacter baumannii	15602	CP058289	513480	snp	T	C	C:20 T:0	CDS	-	66/3177	22/1058	synonymous_variant c.66A>G p.Ala22Ala	HTZ92_0479	Acinetobacter baumannii_AdeJ	resistance nodulation cell division family member TbtB
Acinetobacter baumannii	15602	CP058289	899016	snp	T	C	C:20 T:0	CDS	-	1041/1152	347/383	synonymous_variant c.1041A>G p.Val347Val	HTZ92_0792	Acinetobacter baumannii_ADC	class C beta-lactamase
Acinetobacter baumannii	15602	CP058289	899035	snp	T	G	G:20 T:0	CDS	-	1022/1152	341/383	missense_variant c.1022A>C p.Asn341Thr	HTZ92_0792	Acinetobacter baumannii_ADC	class C beta-lactamase
Acinetobacter baumannii	15602	CP058289	899073	complex	CTCT	TTCC	TTCC:19 CTCT:0	CDS	-	984/1152	327/383	synonymous_variant c.981_984delAGAGinsGGAA p.329	HTZ92_0792	Acinetobacter baumannii_ADC	class C beta-lactamase
Acinetobacter baumannii	15602	CP058289	899178	complex	AAGCGCT	GAGTGCC	GAGTGCC:18 AAGCGCT:0	CDS	-	879/1152	291/383	synonymous_variant c.873_879delAGCGCTTinsGGCACTC p.294	HTZ92_0792	Acinetobacter baumannii_ADC	class C beta-lactamase
Acinetobacter baumannii	15602	CP058289	899214	snp	T	C	C:19 T:0	CDS	-	843/1152	281/383	synonymous_variant c.843A>G p.Gln281Gln	HTZ92_0792	Acinetobacter baumannii_ADC	class C beta-lactamase
Acinetobacter baumannii	15602	CP058289	899249	complex	TC	CT	CT:19 TC:0	CDS	-	808/1152	269/383	missense_variant c.807_808delGAinsAG p.Thr270Ala	HTZ92_0792	Acinetobacter baumannii_ADC	class C beta-lactamase
Acinetobacter baumannii	15602	CP058289	899259	snp	C	T	T:19 C:0	CDS	-	798/1152	266/383	synonymous_variant c.798G>A p.Gln266Gln	HTZ92_0792	Acinetobacter baumannii_ADC	class C beta-lactamase
Acinetobacter baumannii	15602	CP058289	899265	complex	GTTA	ATTT	ATTT:18 GTTA:0	CDS	-	792/1152	263/383	synonymous_variant c.789_792delTAACinsAAAT p.265	HTZ92_0792	Acinetobacter baumannii_ADC	class C beta-lactamase
Acinetobacter baumannii	15602	CP058289	899295	complex	ATCC	GTCG	GTCG:18 ATCC:0	CDS	-	762/1152	253/383	synonymous_variant c.759_762delGGATinsCGAC p.255	HTZ92_0792	Acinetobacter baumannii_ADC	class C beta-lactamase
Acinetobacter baumannii	15602	CP058289	899303	complex	AGGTG	GTGTC	GTGTC:18 AGGTG:0	CDS	-	754/1152	250/383	synonymous_variant c.750_754delCACCTinsGACAC p.253	HTZ92_0792	Acinetobacter baumannii_ADC	class C beta-lactamase
Acinetobacter baumannii	15602	CP058289	899318	complex	CG	TA	TA:18 CG:0	CDS	-	739/1152	246/383	missense_variant c.738_739delCGinsTA p.Gly247Ser	HTZ92_0792	Acinetobacter baumannii_ADC	class C beta-lactamase
Acinetobacter baumannii	15602	CP058289	899400	snp	T	C	C:19 T:0	CDS	-	657/1152	219/383	synonymous_variant c.657A>G p.Gln219Gln	HTZ92_0792	Acinetobacter baumannii_ADC	class C beta-lactamase
Acinetobacter baumannii	15602	CP058289	899505	snp	C	T	T:19 C:0	CDS	-	552/1152	184/383	synonymous_variant c.552G>A p.Lys184Lys	HTZ92_0792	Acinetobacter baumannii_ADC	class C beta-lactamase
Acinetobacter baumannii	15602	CP058289	899516	complex	GG	AA	AA:18 GG:0	CDS	-	541/1152	180/383	synonymous_variant c.540_541delCCinsTT p.182	HTZ92_0792	Acinetobacter baumannii_ADC	class C beta-lactamase
Acinetobacter baumannii	15602	CP058289	899523	snp	A	G	G:19 A:0	CDS	-	534/1152	178/383	synonymous_variant c.534T>C p.Ser178Ser	HTZ92_0792	Acinetobacter baumannii_ADC	class C beta-lactamase
Acinetobacter baumannii	15602	CP058289	899529	snp	A	G	G:19 A:0	CDS	-	528/1152	176/383	synonymous_variant c.528T>C p.Asn176Asn	HTZ92_0792	Acinetobacter baumannii_ADC	class C beta-lactamase
Acinetobacter baumannii	15602	CP058289	899543	complex	TG	GA	GA:19 TG:0	CDS	-	514/1152	171/383	synonymous_variant c.513_514delCAinsTC p.173	HTZ92_0792	Acinetobacter baumannii_ADC	class C beta-lactamase
Acinetobacter baumannii	15602	CP058289	899558	snp	G	A	A:20 G:0	CDS	-	499/1152	167/383	missense_variant c.499C>T p.Pro167Ser	HTZ92_0792	Acinetobacter baumannii_ADC	class C beta-lactamase
Acinetobacter baumannii	15602	CP058289	899580	snp	G	A	A:20 G:0	CDS	-	477/1152	159/383	synonymous_variant c.477C>T p.Phe159Phe	HTZ92_0792	Acinetobacter baumannii_ADC	class C beta-lactamase
Acinetobacter baumannii	15602	CP058289	899586	snp	A	T	T:20 A:0	CDS	-	471/1152	157/383	synonymous_variant c.471T>A p.Thr157Thr	HTZ92_0792	Acinetobacter baumannii_ADC	class C beta-lactamase
Acinetobacter baumannii	15602	CP058289	899598	complex	TTGG	CTGA	CTGA:20 TTGG:0	CDS	-	459/1152	152/383	synonymous_variant c.456_459delCCAAinsTCAG p.154	HTZ92_0792	Acinetobacter baumannii_ADC	class C beta-lactamase
Acinetobacter baumannii	15602	CP058289	899609	snp	G	T	T:20 G:0	CDS	-	448/1152	150/383	missense_variant c.448C>A p.Gln150Lys	HTZ92_0792	Acinetobacter baumannii_ADC	class C beta-lactamase
Acinetobacter baumannii	15602	CP058289	899625	snp	C	T	T:20 C:0	CDS	-	432/1152	144/383	synonymous_variant c.432G>A p.Gln144Gln	HTZ92_0792	Acinetobacter baumannii_ADC	class C beta-lactamase
Acinetobacter baumannii	15602	CP058289	2606207	snp	G	A	A:20 G:0	CDS	+	156/2019	52/672	synonymous_variant c.156G>A p.Thr52Thr	HTZ92_2426	Acinetobacter baumannii_PBP2	penicillin-binding protein 2
Acinetobacter baumannii	15602	CP058289	2606312	snp	C	T	T:20 C:0	CDS	+	261/2019	87/672	synonymous_variant c.261C>T p.Thr87Thr	HTZ92_2426	Acinetobacter baumannii_PBP2	penicillin-binding protein 2
Acinetobacter baumannii	15602	CP058289	2606381	snp	A	G	G:20 A:0	CDS	+	330/2019	110/672	synonymous_variant c.330A>G p.Glu110Glu	HTZ92_2426	Acinetobacter baumannii_PBP2	penicillin-binding protein 2
Acinetobacter baumannii	15602	CP058289	2606417	snp	C	T	T:20 C:0	CDS	+	366/2019	122/672	synonymous_variant c.366C>T p.Arg122Arg	HTZ92_2426	Acinetobacter baumannii_PBP2	penicillin-binding protein 2
Acinetobacter baumannii	15602	CP058289	2606468	snp	C	T	T:20 C:0	CDS	+	417/2019	139/672	synonymous_variant c.417C>T p.Thr139Thr	HTZ92_2426	Acinetobacter baumannii_PBP2	penicillin-binding protein 2
Acinetobacter baumannii	15602	CP058289	2606507	complex	GTTCCCC	ATTTCCT	ATTTCCT:20 GTTCCCC:0	CDS	+	456/2019	152/672	synonymous_variant c.456_462delGTTCCCCinsATTTCCT p.155	HTZ92_2426	Acinetobacter baumannii_PBP2	penicillin-binding protein 2
Acinetobacter baumannii	15602	CP058289	2606636	snp	T	C	C:20 T:0	CDS	+	585/2019	195/672	synonymous_variant c.585T>C p.Tyr195Tyr	HTZ92_2426	Acinetobacter baumannii_PBP2	penicillin-binding protein 2
Acinetobacter baumannii	15602	CP058289	2606774	snp	T	C	C:20 T:0	CDS	+	723/2019	241/672	synonymous_variant c.723T>C p.Thr241Thr	HTZ92_2426	Acinetobacter baumannii_PBP2	penicillin-binding protein 2
Acinetobacter baumannii	15602	CP058289	2606825	complex	GTCG	ATCA	ATCA:20 GTCG:0	CDS	+	774/2019	258/672	synonymous_variant c.774_777delGTCGinsATCA p.260	HTZ92_2426	Acinetobacter baumannii_PBP2	penicillin-binding protein 2
Acinetobacter baumannii	15602	CP058289	2606834	snp	A	G	G:20 A:0	CDS	+	783/2019	261/672	synonymous_variant c.783A>G p.Gln261Gln	HTZ92_2426	Acinetobacter baumannii_PBP2	penicillin-binding protein 2
Acinetobacter baumannii	15602	CP058289	2606840	snp	T	A	A:20 T:0	CDS	+	789/2019	263/672	synonymous_variant c.789T>A p.Ala263Ala	HTZ92_2426	Acinetobacter baumannii_PBP2	penicillin-binding protein 2
Acinetobacter baumannii	15602	CP058289	2606879	snp	T	C	C:20 T:0	CDS	+	828/2019	276/672	synonymous_variant c.828T>C p.Thr276Thr	HTZ92_2426	Acinetobacter baumannii_PBP2	penicillin-binding protein 2
Acinetobacter baumannii	15602	CP058289	2606918	snp	C	T	T:20 C:0	CDS	+	867/2019	289/672	synonymous_variant c.867C>T p.Asn289Asn	HTZ92_2426	Acinetobacter baumannii_PBP2	penicillin-binding protein 2
Acinetobacter baumannii	15602	CP058289	2607107	snp	C	T	T:20 C:0	CDS	+	1056/2019	352/672	synonymous_variant c.1056C>T p.Gly352Gly	HTZ92_2426	Acinetobacter baumannii_PBP2	penicillin-binding protein 2
Acinetobacter baumannii	15602	CP058289	2607161	snp	T	C	C:20 T:0	CDS	+	1110/2019	370/672	synonymous_variant c.1110T>C p.Gly370Gly	HTZ92_2426	Acinetobacter baumannii_PBP2	penicillin-binding protein 2
Acinetobacter baumannii	15602	CP058289	2607170	snp	T	C	C:20 T:0	CDS	+	1119/2019	373/672	synonymous_variant c.1119T>C p.Ile373Ile	HTZ92_2426	Acinetobacter baumannii_PBP2	penicillin-binding protein 2
Acinetobacter baumannii	15602	CP058289	2607206	snp	T	C	C:20 T:0	CDS	+	1155/2019	385/672	synonymous_variant c.1155T>C p.Asp385Asp	HTZ92_2426	Acinetobacter baumannii_PBP2	penicillin-binding protein 2
Acinetobacter baumannii	15602	CP058289	2607227	snp	T	C	C:20 T:0	CDS	+	1176/2019	392/672	synonymous_variant c.1176T>C p.Ala392Ala	HTZ92_2426	Acinetobacter baumannii_PBP2	penicillin-binding protein 2
Acinetobacter baumannii	15602	CP058289	2607422	snp	C	T	T:20 C:0	CDS	+	1371/2019	457/672	synonymous_variant c.1371C>T p.Thr457Thr	HTZ92_2426	Acinetobacter baumannii_PBP2	penicillin-binding protein 2
Acinetobacter baumannii	15602	CP058289	2607434	snp	T	C	C:20 T:0	CDS	+	1383/2019	461/672	synonymous_variant c.1383T>C p.Leu461Leu	HTZ92_2426	Acinetobacter baumannii_PBP2	penicillin-binding protein 2
Acinetobacter baumannii	15602	CP058289	2607458	snp	A	G	G:20 A:0	CDS	+	1407/2019	469/672	synonymous_variant c.1407A>G p.Ala469Ala	HTZ92_2426	Acinetobacter baumannii_PBP2	penicillin-binding protein 2
Acinetobacter baumannii	15602	CP058289	2607464	snp	C	T	T:20 C:0	CDS	+	1413/2019	471/672	synonymous_variant c.1413C>T p.His471His	HTZ92_2426	Acinetobacter baumannii_PBP2	penicillin-binding protein 2
Acinetobacter baumannii	15602	CP058289	2607629	snp	T	C	C:20 T:0	CDS	+	1578/2019	526/672	synonymous_variant c.1578T>C p.Gly526Gly	HTZ92_2426	Acinetobacter baumannii_PBP2	penicillin-binding protein 2
Acinetobacter baumannii	15602	CP058289	2607698	snp	C	T	T:20 C:0	CDS	+	1647/2019	549/672	synonymous_variant c.1647C>T p.Gly549Gly	HTZ92_2426	Acinetobacter baumannii_PBP2	penicillin-binding protein 2
Acinetobacter baumannii	15602	CP058289	2607743	snp	T	C	C:20 T:0	CDS	+	1692/2019	564/672	synonymous_variant c.1692T>C p.His564His	HTZ92_2426	Acinetobacter baumannii_PBP2	penicillin-binding protein 2
Acinetobacter baumannii	15602	CP058289	2607929	snp	T	C	C:20 T:0	CDS	+	1878/2019	626/672	synonymous_variant c.1878T>C p.Thr626Thr	HTZ92_2426	Acinetobacter baumannii_PBP2	penicillin-binding protein 2
Acinetobacter baumannii	15602	CP058289	2607935	snp	G	A	A:20 G:0	CDS	+	1884/2019	628/672	synonymous_variant c.1884G>A p.Gly628Gly	HTZ92_2426	Acinetobacter baumannii_PBP2	penicillin-binding protein 2
Acinetobacter baumannii	15602	CP058289	2607986	snp	A	T	T:20 A:0	CDS	+	1935/2019	645/672	synonymous_variant c.1935A>T p.Pro645Pro	HTZ92_2426	Acinetobacter baumannii_PBP2	penicillin-binding protein 2
Acinetobacter baumannii	15602	CP058289	2647864	complex	AAAT	GAAC	GAAC:20 AAAT:0	CDS	-	579/2265	192/754	synonymous_variant c.576_579delATTTinsGTTC p.194	HTZ92_2465	Acinetobacter baumannii_fepA#pirA	outer membrane receptor FepA
Acinetobacter baumannii	15602	CP058289	2647918	complex	TACA	CACC	CACC:19 TACA:0	CDS	-	525/2265	174/754	synonymous_variant c.522_525delTGTAinsGGTG p.176	HTZ92_2465	Acinetobacter baumannii_fepA#pirA	outer membrane receptor FepA
Acinetobacter baumannii	15602	CP058289	2647927	complex	CGCA	TGCC	TGCC:19 CGCA:0	CDS	-	516/2265	171/754	synonymous_variant c.513_516delTGCGinsGGCA p.173	HTZ92_2465	Acinetobacter baumannii_fepA#pirA	outer membrane receptor FepA
Acinetobacter baumannii	15602	CP058289	2647975	complex	AATC	GATT	GATT:19 AATC:0	CDS	-	468/2265	155/754	synonymous_variant c.465_468delGATTinsAATC p.157	HTZ92_2465	Acinetobacter baumannii_fepA#pirA	outer membrane receptor FepA
Acinetobacter baumannii	15602	CP058289	2931662	snp	G	A	A:20 G:0	CDS	-	579/717	193/238	synonymous_variant c.579C>T p.Tyr193Tyr	HTZ92_2727	Acinetobacter baumannii_BfmR	DNA-binding response regulator
Acinetobacter baumannii	15602	CP058289	2931791	snp	A	C	C:20 A:0	CDS	-	450/717	150/238	synonymous_variant c.450T>G p.Ser150Ser	HTZ92_2727	Acinetobacter baumannii_BfmR	DNA-binding response regulator
Acinetobacter baumannii	15602	CP058289	2931815	snp	A	G	G:20 A:0	CDS	-	426/717	142/238	synonymous_variant c.426T>C p.Leu142Leu	HTZ92_2727	Acinetobacter baumannii_BfmR	DNA-binding response regulator
Acinetobacter baumannii	15602	CP058289	2931866	snp	G	C	C:20 G:0	CDS	-	375/717	125/238	synonymous_variant c.375C>G p.Thr125Thr	HTZ92_2727	Acinetobacter baumannii_BfmR	DNA-binding response regulator
Acinetobacter baumannii	15602	CP058289	2931983	snp	C	T	T:20 C:0	CDS	-	258/717	86/238	synonymous_variant c.258G>A p.Ala86Ala	HTZ92_2727	Acinetobacter baumannii_BfmR	DNA-binding response regulator
Acinetobacter baumannii	15602	CP058289	2932151	snp	G	A	A:20 G:0	CDS	-	90/717	30/238	synonymous_variant c.90C>T p.Asn30Asn	HTZ92_2727	Acinetobacter baumannii_BfmR	DNA-binding response regulator
Acinetobacter baumannii	15602	CP058289	3145163	snp	A	C	C:20 A:0	CDS	+	240/2232	80/743	synonymous_variant c.240A>C p.Thr80Thr	HTZ92_2915	Acinetobacter baumannii_piuA	TonB-dependent siderophore receptor
Acinetobacter baumannii	15602	CP058289	3145570	snp	G	T	T:20 G:0	CDS	+	647/2232	216/743	missense_variant c.647G>T p.Gly216Val	HTZ92_2915	Acinetobacter baumannii_piuA	TonB-dependent siderophore receptor
Acinetobacter baumannii	15602	CP058289	3146282	snp	A	G	G:20 A:0	CDS	+	1359/2232	453/743	synonymous_variant c.1359A>G p.Glu453Glu	HTZ92_2915	Acinetobacter baumannii_piuA	TonB-dependent siderophore receptor
Acinetobacter baumannii	15602	CP058289	3146315	snp	G	A	A:20 G:0	CDS	+	1392/2232	464/743	synonymous_variant c.1392G>A p.Leu464Leu	HTZ92_2915	Acinetobacter baumannii_piuA	TonB-dependent siderophore receptor
Acinetobacter baumannii	15602	CP058289	3146354	snp	T	C	C:20 T:0	CDS	+	1431/2232	477/743	synonymous_variant c.1431T>C p.Ala477Ala	HTZ92_2915	Acinetobacter baumannii_piuA	TonB-dependent siderophore receptor
Acinetobacter baumannii	15602	CP058289	3146388	snp	A	G	G:20 A:0	CDS	+	1465/2232	489/743	missense_variant c.1465A>G p.Asn489Asp	HTZ92_2915	Acinetobacter baumannii_piuA	TonB-dependent siderophore receptor
Acinetobacter baumannii	15602	CP058289	3146762	snp	C	T	T:20 C:0	CDS	+	1839/2232	613/743	synonymous_variant c.1839C>T p.Tyr613Tyr	HTZ92_2915	Acinetobacter baumannii_piuA	TonB-dependent siderophore receptor
Acinetobacter baumannii	15602	CP058289	3146896	snp	A	G	G:20 A:0	CDS	+	1973/2232	658/743	missense_variant c.1973A>G p.Lys658Arg	HTZ92_2915	Acinetobacter baumannii_piuA	TonB-dependent siderophore receptor
Acinetobacter baumannii	15602	CP058289	3175217	snp	G	C	C:20 G:0	CDS	-	677/756	226/251	missense_variant c.677C>G p.Thr226Ser	HTZ92_2948	Acinetobacter baumannii_tonB_3	TonB-dependent receptor
Acinetobacter baumannii	15602	CP058289	3175237	snp	T	C	C:20 T:0	CDS	-	657/756	219/251	synonymous_variant c.657A>G p.Lys219Lys	HTZ92_2948	Acinetobacter baumannii_tonB_3	TonB-dependent receptor
Acinetobacter baumannii	15602	CP058289	3175396	snp	T	C	C:20 T:0	CDS	-	498/756	166/251	synonymous_variant c.498A>G p.Ser166Ser	HTZ92_2948	Acinetobacter baumannii_tonB_3	TonB-dependent receptor
Acinetobacter baumannii	15602	CP058289	3175402	snp	G	A	A:20 G:0	CDS	-	492/756	164/251	synonymous_variant c.492C>T p.Gly164Gly	HTZ92_2948	Acinetobacter baumannii_tonB_3	TonB-dependent receptor
Acinetobacter baumannii	15602	CP058289	3175525	snp	T	C	C:20 T:0	CDS	-	369/756	123/251	synonymous_variant c.369A>G p.Pro123Pro	HTZ92_2948	Acinetobacter baumannii_tonB_3	TonB-dependent receptor
Acinetobacter baumannii	15602	CP058289	3175603	snp	C	T	T:20 C:0	CDS	-	291/756	97/251	synonymous_variant c.291G>A p.Lys97Lys	HTZ92_2948	Acinetobacter baumannii_tonB_3	TonB-dependent receptor
Acinetobacter baumannii	15602	CP058289	3175660	snp	C	T	T:20 C:0	CDS	-	234/756	78/251	synonymous_variant c.234G>A p.Glu78Glu	HTZ92_2948	Acinetobacter baumannii_tonB_3	TonB-dependent receptor
Acinetobacter baumannii	15602	CP058289	3175729	snp	A	G	G:20 A:0	CDS	-	165/756	55/251	synonymous_variant c.165T>C p.Arg55Arg	HTZ92_2948	Acinetobacter baumannii_tonB_3	TonB-dependent receptor
Acinetobacter baumannii	15602	CP058289	3668592	snp	G	A	A:20 G:0	CDS	-	540/558	180/185	synonymous_variant c.540C>T p.Ile180Ile	HTZ92_3401	Acinetobacter baumannii_ppiA	peptidyl-prolyl cis-trans isomerase
Acinetobacter baumannii	15602	CP058289	3668619	snp	C	T	T:20 C:0	CDS	-	513/558	171/185	synonymous_variant c.513G>A p.Gln171Gln	HTZ92_3401	Acinetobacter baumannii_ppiA	peptidyl-prolyl cis-trans isomerase
Acinetobacter baumannii	15602	CP058289	3668724	complex	CA	GG	GG:20 CA:0	CDS	-	408/558	136/185	missense_variant c.407_408delTGinsCC p.Leu136Pro	HTZ92_3401	Acinetobacter baumannii_ppiA	peptidyl-prolyl cis-trans isomerase
Acinetobacter baumannii	15602	CP058289	3668766	snp	A	G	G:20 A:0	CDS	-	366/558	122/185	synonymous_variant c.366T>C p.Asn122Asn	HTZ92_3401	Acinetobacter baumannii_ppiA	peptidyl-prolyl cis-trans isomerase
Acinetobacter baumannii	15602	CP058289	3668804	snp	T	A	A:20 T:0	CDS	-	328/558	110/185	missense_variant c.328A>T p.Thr110Ser	HTZ92_3401	Acinetobacter baumannii_ppiA	peptidyl-prolyl cis-trans isomerase
Acinetobacter baumannii	15602	CP058289	3668853	snp	T	C	C:20 T:0	CDS	-	279/558	93/185	synonymous_variant c.279A>G p.Ala93Ala	HTZ92_3401	Acinetobacter baumannii_ppiA	peptidyl-prolyl cis-trans isomerase
Acinetobacter baumannii	15602	CP058289	3668899	snp	A	G	G:20 A:0	CDS	-	233/558	78/185	missense_variant c.233T>C p.Val78Ala	HTZ92_3401	Acinetobacter baumannii_ppiA	peptidyl-prolyl cis-trans isomerase
Acinetobacter baumannii	15602	CP058289	3669081	snp	C	T	T:20 C:0	CDS	-	51/558	17/185	synonymous_variant c.51G>A p.Val17Val	HTZ92_3401	Acinetobacter baumannii_ppiA	peptidyl-prolyl cis-trans isomerase
Acinetobacter baumannii	13252	CP058289	47561	snp	G	A	A:20 G:0	CDS	-	1413/1458	471/485	synonymous_variant c.1413C>T p.His471His	HTZ92_0053	Acinetobacter baumannii_envZ	two-component system sensor histidine kinase
Acinetobacter baumannii	13252	CP058289	47582	snp	A	G	G:20 A:0	CDS	-	1392/1458	464/485	synonymous_variant c.1392T>C p.Ala464Ala	HTZ92_0053	Acinetobacter baumannii_envZ	two-component system sensor histidine kinase
Acinetobacter baumannii	13252	CP058289	47759	snp	T	A	A:20 T:0	CDS	-	1215/1458	405/485	synonymous_variant c.1215A>T p.Ile405Ile	HTZ92_0053	Acinetobacter baumannii_envZ	two-component system sensor histidine kinase
Acinetobacter baumannii	13252	CP058289	47771	snp	A	T	T:20 A:0	CDS	-	1203/1458	401/485	synonymous_variant c.1203T>A p.Pro401Pro	HTZ92_0053	Acinetobacter baumannii_envZ	two-component system sensor histidine kinase
Acinetobacter baumannii	13252	CP058289	47843	snp	T	C	C:20 T:0	CDS	-	1131/1458	377/485	synonymous_variant c.1131A>G p.Pro377Pro	HTZ92_0053	Acinetobacter baumannii_envZ	two-component system sensor histidine kinase
Acinetobacter baumannii	13252	CP058289	47924	snp	G	C	C:20 G:0	CDS	-	1050/1458	350/485	synonymous_variant c.1050C>G p.Pro350Pro	HTZ92_0053	Acinetobacter baumannii_envZ	two-component system sensor histidine kinase
Acinetobacter baumannii	13252	CP058289	47984	snp	C	T	T:20 C:0	CDS	-	990/1458	330/485	synonymous_variant c.990G>A p.Leu330Leu	HTZ92_0053	Acinetobacter baumannii_envZ	two-component system sensor histidine kinase
Acinetobacter baumannii	13252	CP058289	48002	snp	G	A	A:20 G:0	CDS	-	972/1458	324/485	synonymous_variant c.972C>T p.Thr324Thr	HTZ92_0053	Acinetobacter baumannii_envZ	two-component system sensor histidine kinase
Acinetobacter baumannii	13252	CP058289	48032	snp	A	G	G:20 A:0	CDS	-	942/1458	314/485	synonymous_variant c.942T>C p.Arg314Arg	HTZ92_0053	Acinetobacter baumannii_envZ	two-component system sensor histidine kinase
Acinetobacter baumannii	13252	CP058289	48050	snp	T	C	C:20 T:0	CDS	-	924/1458	308/485	synonymous_variant c.924A>G p.Gln308Gln	HTZ92_0053	Acinetobacter baumannii_envZ	two-component system sensor histidine kinase
Acinetobacter baumannii	13252	CP058289	48122	snp	C	T	T:20 C:0	CDS	-	852/1458	284/485	synonymous_variant c.852G>A p.Glu284Glu	HTZ92_0053	Acinetobacter baumannii_envZ	two-component system sensor histidine kinase
Acinetobacter baumannii	13252	CP058289	48146	snp	A	G	G:20 A:0	CDS	-	828/1458	276/485	synonymous_variant c.828T>C p.Leu276Leu	HTZ92_0053	Acinetobacter baumannii_envZ	two-component system sensor histidine kinase
Acinetobacter baumannii	13252	CP058289	48203	snp	C	A	A:20 C:0	CDS	-	771/1458	257/485	synonymous_variant c.771G>T p.Thr257Thr	HTZ92_0053	Acinetobacter baumannii_envZ	two-component system sensor histidine kinase
Acinetobacter baumannii	13252	CP058289	48374	snp	A	G	G:20 A:0	CDS	-	600/1458	200/485	synonymous_variant c.600T>C p.Ile200Ile	HTZ92_0053	Acinetobacter baumannii_envZ	two-component system sensor histidine kinase
Acinetobacter baumannii	13252	CP058289	48497	snp	G	A	A:20 G:0	CDS	-	477/1458	159/485	synonymous_variant c.477C>T p.Ile159Ile	HTZ92_0053	Acinetobacter baumannii_envZ	two-component system sensor histidine kinase
Acinetobacter baumannii	13252	CP058289	48662	snp	A	G	G:20 A:0	CDS	-	312/1458	104/485	synonymous_variant c.312T>C p.Arg104Arg	HTZ92_0053	Acinetobacter baumannii_envZ	two-component system sensor histidine kinase
Acinetobacter baumannii	13252	CP058289	48755	snp	T	C	C:20 T:0	CDS	-	219/1458	73/485	synonymous_variant c.219A>G p.Ala73Ala	HTZ92_0053	Acinetobacter baumannii_envZ	two-component system sensor histidine kinase
Acinetobacter baumannii	13252	CP058289	48884	snp	A	G	G:20 A:0	CDS	-	90/1458	30/485	synonymous_variant c.90T>C p.Asp30Asp	HTZ92_0053	Acinetobacter baumannii_envZ	two-component system sensor histidine kinase
Acinetobacter baumannii	13252	CP058289	78293	snp	C	A	A:20 C:0	CDS	+	58/1833	20/610	missense_variant c.58C>A p.Pro20Thr	HTZ92_0076	Acinetobacter baumannii_ftsI#pbp3	peptide ABC transporter permease
Acinetobacter baumannii	13252	CP058289	78622	complex	ATTG	GTTA	GTTA:20 ATTG:0	CDS	+	387/1833	129/610	synonymous_variant c.387_390delATTGinsGTTA p.131	HTZ92_0076	Acinetobacter baumannii_ftsI#pbp3	peptide ABC transporter permease
Acinetobacter baumannii	13252	CP058289	79003	snp	T	A	A:20 T:0	CDS	+	768/1833	256/610	synonymous_variant c.768T>A p.Pro256Pro	HTZ92_0076	Acinetobacter baumannii_ftsI#pbp3	peptide ABC transporter permease
Acinetobacter baumannii	13252	CP058289	79015	snp	C	T	T:20 C:0	CDS	+	780/1833	260/610	synonymous_variant c.780C>T p.Ile260Ile	HTZ92_0076	Acinetobacter baumannii_ftsI#pbp3	peptide ABC transporter permease
Acinetobacter baumannii	13252	CP058289	79141	snp	A	G	G:20 A:0	CDS	+	906/1833	302/610	synonymous_variant c.906A>G p.Ala302Ala	HTZ92_0076	Acinetobacter baumannii_ftsI#pbp3	peptide ABC transporter permease
Acinetobacter baumannii	13252	CP058289	79216	snp	G	T	T:20 G:0	CDS	+	981/1833	327/610	synonymous_variant c.981G>T p.Gly327Gly	HTZ92_0076	Acinetobacter baumannii_ftsI#pbp3	peptide ABC transporter permease
Acinetobacter baumannii	13252	CP058289	79318	snp	C	T	T:20 C:0	CDS	+	1083/1833	361/610	synonymous_variant c.1083C>T p.Ser361Ser	HTZ92_0076	Acinetobacter baumannii_ftsI#pbp3	peptide ABC transporter permease
Acinetobacter baumannii	13252	CP058289	79432	snp	G	A	A:20 G:0	CDS	+	1197/1833	399/610	synonymous_variant c.1197G>A p.Ala399Ala	HTZ92_0076	Acinetobacter baumannii_ftsI#pbp3	peptide ABC transporter permease
Acinetobacter baumannii	13252	CP058289	79801	snp	A	T	T:20 A:0	CDS	+	1566/1833	522/610	synonymous_variant c.1566A>T p.Val522Val	HTZ92_0076	Acinetobacter baumannii_ftsI#pbp3	peptide ABC transporter permease
Acinetobacter baumannii	13252	CP058289	510459	snp	A	T	T:20 A:0	CDS	-	3087/3177	1029/1058	synonymous_variant c.3087T>A p.Gly1029Gly	HTZ92_0479	Acinetobacter baumannii_AdeJ	resistance nodulation cell division family member TbtB
Acinetobacter baumannii	13252	CP058289	510774	snp	T	G	G:20 T:0	CDS	-	2772/3177	924/1058	synonymous_variant c.2772A>C p.Gly924Gly	HTZ92_0479	Acinetobacter baumannii_AdeJ	resistance nodulation cell division family member TbtB
Acinetobacter baumannii	13252	CP058289	510957	snp	T	C	C:20 T:0	CDS	-	2589/3177	863/1058	synonymous_variant c.2589A>G p.Glu863Glu	HTZ92_0479	Acinetobacter baumannii_AdeJ	resistance nodulation cell division family member TbtB
Acinetobacter baumannii	13252	CP058289	511041	snp	A	G	G:20 A:0	CDS	-	2505/3177	835/1058	synonymous_variant c.2505T>C p.Gly835Gly	HTZ92_0479	Acinetobacter baumannii_AdeJ	resistance nodulation cell division family member TbtB
Acinetobacter baumannii	13252	CP058289	511398	snp	C	A	A:20 C:0	CDS	-	2148/3177	716/1058	synonymous_variant c.2148G>T p.Gly716Gly	HTZ92_0479	Acinetobacter baumannii_AdeJ	resistance nodulation cell division family member TbtB
Acinetobacter baumannii	13252	CP058289	511545	snp	T	C	C:20 T:0	CDS	-	2001/3177	667/1058	synonymous_variant c.2001A>G p.Pro667Pro	HTZ92_0479	Acinetobacter baumannii_AdeJ	resistance nodulation cell division family member TbtB
Acinetobacter baumannii	13252	CP058289	512259	snp	G	C	C:20 G:0	CDS	-	1287/3177	429/1058	synonymous_variant c.1287C>G p.Thr429Thr	HTZ92_0479	Acinetobacter baumannii_AdeJ	resistance nodulation cell division family member TbtB
Acinetobacter baumannii	13252	CP058289	512277	snp	A	G	G:20 A:0	CDS	-	1269/3177	423/1058	synonymous_variant c.1269T>C p.Asp423Asp	HTZ92_0479	Acinetobacter baumannii_AdeJ	resistance nodulation cell division family member TbtB
Acinetobacter baumannii	13252	CP058289	512373	snp	A	G	G:20 A:0	CDS	-	1173/3177	391/1058	synonymous_variant c.1173T>C p.Asn391Asn	HTZ92_0479	Acinetobacter baumannii_AdeJ	resistance nodulation cell division family member TbtB
Acinetobacter baumannii	13252	CP058289	512814	snp	C	T	T:20 C:0	CDS	-	732/3177	244/1058	synonymous_variant c.732G>A p.Glu244Glu	HTZ92_0479	Acinetobacter baumannii_AdeJ	resistance nodulation cell division family member TbtB
Acinetobacter baumannii	13252	CP058289	512901	snp	A	G	G:20 A:0	CDS	-	645/3177	215/1058	synonymous_variant c.645T>C p.Ala215Ala	HTZ92_0479	Acinetobacter baumannii_AdeJ	resistance nodulation cell division family member TbtB
Acinetobacter baumannii	13252	CP058289	513006	snp	A	G	G:20 A:0	CDS	-	540/3177	180/1058	synonymous_variant c.540T>C p.Gly180Gly	HTZ92_0479	Acinetobacter baumannii_AdeJ	resistance nodulation cell division family member TbtB
Acinetobacter baumannii	13252	CP058289	513480	snp	T	C	C:20 T:0	CDS	-	66/3177	22/1058	synonymous_variant c.66A>G p.Ala22Ala	HTZ92_0479	Acinetobacter baumannii_AdeJ	resistance nodulation cell division family member TbtB
Acinetobacter baumannii	13252	CP058289	899016	snp	T	C	C:20 T:0	CDS	-	1041/1152	347/383	synonymous_variant c.1041A>G p.Val347Val	HTZ92_0792	Acinetobacter baumannii_ADC	class C beta-lactamase
Acinetobacter baumannii	13252	CP058289	899035	snp	T	G	G:20 T:0	CDS	-	1022/1152	341/383	missense_variant c.1022A>C p.Asn341Thr	HTZ92_0792	Acinetobacter baumannii_ADC	class C beta-lactamase
Acinetobacter baumannii	13252	CP058289	899073	complex	CTCT	TTCC	TTCC:19 CTCT:0	CDS	-	984/1152	327/383	synonymous_variant c.981_984delAGAGinsGGAA p.329	HTZ92_0792	Acinetobacter baumannii_ADC	class C beta-lactamase
Acinetobacter baumannii	13252	CP058289	899178	complex	AAGCGCT	GAGTGCC	GAGTGCC:18 AAGCGCT:0	CDS	-	879/1152	291/383	synonymous_variant c.873_879delAGCGCTTinsGGCACTC p.294	HTZ92_0792	Acinetobacter baumannii_ADC	class C beta-lactamase
Acinetobacter baumannii	13252	CP058289	899214	snp	T	C	C:19 T:0	CDS	-	843/1152	281/383	synonymous_variant c.843A>G p.Gln281Gln	HTZ92_0792	Acinetobacter baumannii_ADC	class C beta-lactamase
Acinetobacter baumannii	13252	CP058289	899249	complex	TC	CT	CT:19 TC:0	CDS	-	808/1152	269/383	missense_variant c.807_808delGAinsAG p.Thr270Ala	HTZ92_0792	Acinetobacter baumannii_ADC	class C beta-lactamase
Acinetobacter baumannii	13252	CP058289	899259	snp	C	T	T:19 C:0	CDS	-	798/1152	266/383	synonymous_variant c.798G>A p.Gln266Gln	HTZ92_0792	Acinetobacter baumannii_ADC	class C beta-lactamase
Acinetobacter baumannii	13252	CP058289	899265	complex	GTTA	ATTT	ATTT:18 GTTA:0	CDS	-	792/1152	263/383	synonymous_variant c.789_792delTAACinsAAAT p.265	HTZ92_0792	Acinetobacter baumannii_ADC	class C beta-lactamase
Acinetobacter baumannii	13252	CP058289	899295	complex	ATCC	GTCG	GTCG:18 ATCC:0	CDS	-	762/1152	253/383	synonymous_variant c.759_762delGGATinsCGAC p.255	HTZ92_0792	Acinetobacter baumannii_ADC	class C beta-lactamase
Acinetobacter baumannii	13252	CP058289	899303	complex	AGGTG	GTGTC	GTGTC:18 AGGTG:0	CDS	-	754/1152	250/383	synonymous_variant c.750_754delCACCTinsGACAC p.253	HTZ92_0792	Acinetobacter baumannii_ADC	class C beta-lactamase
Acinetobacter baumannii	13252	CP058289	899319	snp	G	A	A:19 G:0	CDS	-	738/1152	246/383	synonymous_variant c.738C>T p.Tyr246Tyr	HTZ92_0792	Acinetobacter baumannii_ADC	class C beta-lactamase
Acinetobacter baumannii	13252	CP058289	899400	snp	T	C	C:19 T:0	CDS	-	657/1152	219/383	synonymous_variant c.657A>G p.Gln219Gln	HTZ92_0792	Acinetobacter baumannii_ADC	class C beta-lactamase
Acinetobacter baumannii	13252	CP058289	899505	snp	C	T	T:19 C:0	CDS	-	552/1152	184/383	synonymous_variant c.552G>A p.Lys184Lys	HTZ92_0792	Acinetobacter baumannii_ADC	class C beta-lactamase
Acinetobacter baumannii	13252	CP058289	899516	complex	GG	AA	AA:18 GG:0	CDS	-	541/1152	180/383	synonymous_variant c.540_541delCCinsTT p.182	HTZ92_0792	Acinetobacter baumannii_ADC	class C beta-lactamase
Acinetobacter baumannii	13252	CP058289	899523	snp	A	G	G:19 A:0	CDS	-	534/1152	178/383	synonymous_variant c.534T>C p.Ser178Ser	HTZ92_0792	Acinetobacter baumannii_ADC	class C beta-lactamase
Acinetobacter baumannii	13252	CP058289	899529	snp	A	G	G:19 A:0	CDS	-	528/1152	176/383	synonymous_variant c.528T>C p.Asn176Asn	HTZ92_0792	Acinetobacter baumannii_ADC	class C beta-lactamase
Acinetobacter baumannii	13252	CP058289	899543	complex	TG	GA	GA:19 TG:0	CDS	-	514/1152	171/383	synonymous_variant c.513_514delCAinsTC p.173	HTZ92_0792	Acinetobacter baumannii_ADC	class C beta-lactamase
Acinetobacter baumannii	13252	CP058289	899558	snp	G	A	A:20 G:0	CDS	-	499/1152	167/383	missense_variant c.499C>T p.Pro167Ser	HTZ92_0792	Acinetobacter baumannii_ADC	class C beta-lactamase
Acinetobacter baumannii	13252	CP058289	899580	snp	G	A	A:20 G:0	CDS	-	477/1152	159/383	synonymous_variant c.477C>T p.Phe159Phe	HTZ92_0792	Acinetobacter baumannii_ADC	class C beta-lactamase
Acinetobacter baumannii	13252	CP058289	899586	snp	A	T	T:20 A:0	CDS	-	471/1152	157/383	synonymous_variant c.471T>A p.Thr157Thr	HTZ92_0792	Acinetobacter baumannii_ADC	class C beta-lactamase
Acinetobacter baumannii	13252	CP058289	899598	complex	TTGG	CTGA	CTGA:20 TTGG:0	CDS	-	459/1152	152/383	synonymous_variant c.456_459delCCAAinsTCAG p.154	HTZ92_0792	Acinetobacter baumannii_ADC	class C beta-lactamase
Acinetobacter baumannii	13252	CP058289	899609	snp	G	T	T:20 G:0	CDS	-	448/1152	150/383	missense_variant c.448C>A p.Gln150Lys	HTZ92_0792	Acinetobacter baumannii_ADC	class C beta-lactamase
Acinetobacter baumannii	13252	CP058289	899625	snp	C	T	T:20 C:0	CDS	-	432/1152	144/383	synonymous_variant c.432G>A p.Gln144Gln	HTZ92_0792	Acinetobacter baumannii_ADC	class C beta-lactamase
Acinetobacter baumannii	13252	CP058289	2606207	snp	G	A	A:20 G:0	CDS	+	156/2019	52/672	synonymous_variant c.156G>A p.Thr52Thr	HTZ92_2426	Acinetobacter baumannii_PBP2	penicillin-binding protein 2
Acinetobacter baumannii	13252	CP058289	2606312	snp	C	T	T:20 C:0	CDS	+	261/2019	87/672	synonymous_variant c.261C>T p.Thr87Thr	HTZ92_2426	Acinetobacter baumannii_PBP2	penicillin-binding protein 2
Acinetobacter baumannii	13252	CP058289	2606381	snp	A	G	G:20 A:0	CDS	+	330/2019	110/672	synonymous_variant c.330A>G p.Glu110Glu	HTZ92_2426	Acinetobacter baumannii_PBP2	penicillin-binding protein 2
Acinetobacter baumannii	13252	CP058289	2606417	snp	C	T	T:20 C:0	CDS	+	366/2019	122/672	synonymous_variant c.366C>T p.Arg122Arg	HTZ92_2426	Acinetobacter baumannii_PBP2	penicillin-binding protein 2
Acinetobacter baumannii	13252	CP058289	2606468	snp	C	T	T:20 C:0	CDS	+	417/2019	139/672	synonymous_variant c.417C>T p.Thr139Thr	HTZ92_2426	Acinetobacter baumannii_PBP2	penicillin-binding protein 2
Acinetobacter baumannii	13252	CP058289	2606507	complex	GTTCCCC	ATTTCCT	ATTTCCT:19 GTTCCCC:0	CDS	+	456/2019	152/672	synonymous_variant c.456_462delGTTCCCCinsATTTCCT p.155	HTZ92_2426	Acinetobacter baumannii_PBP2	penicillin-binding protein 2
Acinetobacter baumannii	13252	CP058289	2606636	snp	T	C	C:20 T:0	CDS	+	585/2019	195/672	synonymous_variant c.585T>C p.Tyr195Tyr	HTZ92_2426	Acinetobacter baumannii_PBP2	penicillin-binding protein 2
Acinetobacter baumannii	13252	CP058289	2606774	snp	T	C	C:20 T:0	CDS	+	723/2019	241/672	synonymous_variant c.723T>C p.Thr241Thr	HTZ92_2426	Acinetobacter baumannii_PBP2	penicillin-binding protein 2
Acinetobacter baumannii	13252	CP058289	2606825	complex	GTCG	ATCA	ATCA:20 GTCG:0	CDS	+	774/2019	258/672	synonymous_variant c.774_777delGTCGinsATCA p.260	HTZ92_2426	Acinetobacter baumannii_PBP2	penicillin-binding protein 2
Acinetobacter baumannii	13252	CP058289	2606834	snp	A	G	G:20 A:0	CDS	+	783/2019	261/672	synonymous_variant c.783A>G p.Gln261Gln	HTZ92_2426	Acinetobacter baumannii_PBP2	penicillin-binding protein 2
Acinetobacter baumannii	13252	CP058289	2606840	snp	T	A	A:20 T:0	CDS	+	789/2019	263/672	synonymous_variant c.789T>A p.Ala263Ala	HTZ92_2426	Acinetobacter baumannii_PBP2	penicillin-binding protein 2
Acinetobacter baumannii	13252	CP058289	2606879	snp	T	C	C:20 T:0	CDS	+	828/2019	276/672	synonymous_variant c.828T>C p.Thr276Thr	HTZ92_2426	Acinetobacter baumannii_PBP2	penicillin-binding protein 2
Acinetobacter baumannii	13252	CP058289	2606918	snp	C	T	T:20 C:0	CDS	+	867/2019	289/672	synonymous_variant c.867C>T p.Asn289Asn	HTZ92_2426	Acinetobacter baumannii_PBP2	penicillin-binding protein 2
Acinetobacter baumannii	13252	CP058289	2607107	snp	C	T	T:20 C:0	CDS	+	1056/2019	352/672	synonymous_variant c.1056C>T p.Gly352Gly	HTZ92_2426	Acinetobacter baumannii_PBP2	penicillin-binding protein 2
Acinetobacter baumannii	13252	CP058289	2607161	snp	T	C	C:20 T:0	CDS	+	1110/2019	370/672	synonymous_variant c.1110T>C p.Gly370Gly	HTZ92_2426	Acinetobacter baumannii_PBP2	penicillin-binding protein 2
Acinetobacter baumannii	13252	CP058289	2607170	snp	T	C	C:20 T:0	CDS	+	1119/2019	373/672	synonymous_variant c.1119T>C p.Ile373Ile	HTZ92_2426	Acinetobacter baumannii_PBP2	penicillin-binding protein 2
Acinetobacter baumannii	13252	CP058289	2607206	snp	T	C	C:20 T:0	CDS	+	1155/2019	385/672	synonymous_variant c.1155T>C p.Asp385Asp	HTZ92_2426	Acinetobacter baumannii_PBP2	penicillin-binding protein 2
Acinetobacter baumannii	13252	CP058289	2607227	snp	T	C	C:20 T:0	CDS	+	1176/2019	392/672	synonymous_variant c.1176T>C p.Ala392Ala	HTZ92_2426	Acinetobacter baumannii_PBP2	penicillin-binding protein 2
Acinetobacter baumannii	13252	CP058289	2607422	snp	C	T	T:20 C:0	CDS	+	1371/2019	457/672	synonymous_variant c.1371C>T p.Thr457Thr	HTZ92_2426	Acinetobacter baumannii_PBP2	penicillin-binding protein 2
Acinetobacter baumannii	13252	CP058289	2607434	snp	T	C	C:20 T:0	CDS	+	1383/2019	461/672	synonymous_variant c.1383T>C p.Leu461Leu	HTZ92_2426	Acinetobacter baumannii_PBP2	penicillin-binding protein 2
Acinetobacter baumannii	13252	CP058289	2607458	snp	A	G	G:20 A:0	CDS	+	1407/2019	469/672	synonymous_variant c.1407A>G p.Ala469Ala	HTZ92_2426	Acinetobacter baumannii_PBP2	penicillin-binding protein 2
Acinetobacter baumannii	13252	CP058289	2607464	snp	C	T	T:20 C:0	CDS	+	1413/2019	471/672	synonymous_variant c.1413C>T p.His471His	HTZ92_2426	Acinetobacter baumannii_PBP2	penicillin-binding protein 2
[truncated: 87,121 more rows]
